# Supplementary material for: Rotational orientation control of a ground state ortho-H2 dissociation on a metal surface
Source: Nat Commun. 2025 May 19;16:4625. doi: 10.1038/s41467-025-59928-3 (PMC12089284; doi:10.1038/s41467-025-59928-3)
Supplement: Supplementary file 3 — Source Data [file 41467_2025_59928_MOESM3_ESM.xlsx]

## Sheet: Fig. 2
FIGURE 2 A						FIGURE 2 B
Solenoid current (I1, A)	experimental result	error	Fitted model			Solenoid current (I1, A)	MJ=1 population	MJ=0 population	MJ=-1 population
-0.05	0.99595	0.0011924	0.99521			-0.05	0.34996	0.35351	0.29653
-0.049333	0.98957	0.0012991	0.99285			-0.049333	0.36338	0.34774	0.28888
-0.048667	0.99241	0.0012609	0.99481			-0.048667	0.36883	0.35253	0.27864
-0.048	0.99782	0.0010685	1.001			-0.048	0.36207	0.36773	0.2702
-0.047333	1.0074	0.0011743	1.008			-0.047333	0.34817	0.38489	0.26694
-0.046667	1.0115	0.00096998	1.0112			-0.046667	0.33766	0.39262	0.26973
-0.046	1.0076	0.0011421	1.008			-0.046	0.33835	0.38474	0.27691
-0.045333	1.0024	0.0012226	0.99996			-0.045333	0.34934	0.36514	0.28552
-0.044667	0.99231	0.0013225	0.99201			-0.044667	0.36179	0.34567	0.29254
-0.044	0.98728	0.0013093	0.98898			-0.044	0.36593	0.33826	0.29581
-0.043333	0.99236	0.0012451	0.99241			-0.043333	0.35882	0.34667	0.29452
-0.042667	0.99951	0.0011026	0.99959			-0.042667	0.34651	0.36425	0.28924
-0.042	1.0101	0.0011576	1.0058			-0.042	0.33887	0.37954	0.28159
-0.041333	1.0068	0.0011689	1.0078			-0.041333	0.3417	0.38437	0.27394
-0.040667	1.0032	0.0011318	1.0053			-0.040667	0.35261	0.37826	0.26913
-0.04	0.99895	0.0011893	1.0009			-0.04	0.36312	0.36739	0.26949
-0.039333	0.99646	0.0011564	0.99755			-0.039333	0.36532	0.35925	0.27544
-0.038667	0.99507	0.001196	0.99663			-0.038667	0.35791	0.357	0.28509
-0.038	0.99829	0.001217	0.99736			-0.038	0.34675	0.35878	0.29447
-0.037333	0.99718	0.0013029	0.99865			-0.037333	0.33945	0.36194	0.29861
-0.036667	0.99842	0.0011962	1.0002			-0.036667	0.34	0.36568	0.29433
-0.036	1.001	0.001255	1.0016			-0.036	0.34745	0.36922	0.28333
-0.035333	1.0038	0.001294	1.0024			-0.035333	0.35729	0.37103	0.27168
-0.034667	1.0047	0.0010569	1.0021			-0.034667	0.36387	0.3705	0.26564
-0.034	1.002	0.0012646	1.0009			-0.034	0.3639	0.36742	0.26868
-0.033333	0.99629	0.0013121	0.99834			-0.033333	0.35849	0.36119	0.28032
-0.032667	0.9944	0.0010852	0.99549			-0.032667	0.35071	0.35421	0.29508
-0.032	0.99159	0.001311	0.99519			-0.032	0.34276	0.35346	0.30378
-0.031333	0.99565	0.0010496	0.99924			-0.031333	0.33695	0.36338	0.29967
-0.030667	1.003	0.0011634	1.0056			-0.030667	0.33709	0.37896	0.28395
-0.03	1.0112	0.0012679	1.0098			-0.03	0.3457	0.38928	0.26502
-0.029333	1.0101	0.001323	1.0083			-0.029333	0.36056	0.38557	0.25387
-0.028667	1.005	0.001259	1.0004			-0.028667	0.37482	0.36627	0.25891
-0.028	0.99078	0.001315	0.98999			-0.028	0.37925	0.34073	0.28001
-0.027333	0.98385	0.0012449	0.98437			-0.027333	0.36697	0.32698	0.30605
-0.026667	0.98356	0.0012653	0.98875			-0.026667	0.34097	0.33769	0.32134
-0.026	0.99912	0.0012416	1.0009			-0.026	0.31646	0.36752	0.31602
-0.025333	1.009	0.001173	1.0135			-0.025333	0.31092	0.3983	0.29078
-0.024667	1.0197	0.0011312	1.0194			-0.024667	0.33078	0.41277	0.25645
-0.024	1.0174	0.0013725	1.0146			-0.024	0.36731	0.40099	0.2317
-0.023333	1.0053	0.0011334	1			-0.023333	0.40074	0.36527	0.23399
-0.022667	0.98706	0.0010167	0.98386			-0.022667	0.40864	0.32574	0.26562
-0.022	0.97644	0.0012221	0.9774			-0.022	0.38028	0.3099	0.30982
-0.021333	0.98408	0.0011771	0.98502			-0.021333	0.32917	0.32857	0.34226
-0.020667	0.99856	0.0012543	1.0011			-0.020667	0.28734	0.36791	0.34475
-0.02	1.0155	0.0012987	1.016			-0.02	0.28268	0.40444	0.31287
-0.019333	1.0207	0.0013938	1.0219			-0.019333	0.32074	0.41884	0.26042
-0.018667	1.0151	0.0012933	1.015			-0.018667	0.38196	0.40189	0.21615
-0.018	0.99726	0.0010939	0.99908			-0.018	0.43042	0.36298	0.2066
-0.017333	0.98559	0.0012879	0.985			-0.017333	0.43325	0.32852	0.23822
-0.016667	0.98337	0.0014338	0.98134			-0.016667	0.38499	0.31955	0.29546
-0.016	0.98975	0.0012995	0.98788			-0.016	0.31448	0.33557	0.34995
-0.015333	1.0016	0.00098461	0.99985			-0.015333	0.26408	0.36487	0.37105
-0.014667	1.01	0.0012371	1.0121			-0.014667	0.26292	0.39487	0.34222
-0.014	1.0206	0.0012367	1.0174			-0.014	0.31445	0.40793	0.27762
-0.013333	1.0109	0.0013473	1.0105			-0.013333	0.39343	0.3909	0.21567
-0.012667	0.99303	0.0012905	0.99686			-0.012667	0.45229	0.35756	0.19015
-0.012	0.98417	0.0013364	0.98902			-0.012	0.45004	0.33836	0.2116
-0.011333	0.99119	0.0012781	0.9906			-0.011333	0.38711	0.34223	0.27066
-0.010667	0.99853	0.0012145	0.99512			-0.010667	0.30515	0.35329	0.34156
-0.01	1.0007	0.0012376	0.99966			-0.01	0.25139	0.36441	0.38419
-0.0093333	1.0076	0.0010841	1.0063			-0.0093333	0.25176	0.38076	0.36747
-0.0086667	1.0123	0.0011662	1.0108			-0.0086667	0.30803	0.39159	0.30038
-0.008	1.0043	0.0010532	1.0053			-0.008	0.39532	0.37814	0.22654
-0.0073333	0.99049	0.0011482	0.99453			-0.0073333	0.46219	0.35186	0.18595
-0.0066667	0.9874	0.0012972	0.99165			-0.0066667	0.46156	0.3448	0.19364
-0.006	0.99262	0.0011867	0.99774			-0.006	0.39364	0.35971	0.24665
-0.0053333	1.0031	0.0011458	1.0018			-0.0053333	0.30552	0.36977	0.32471
-0.0046667	1.0073	0.001139	1.001			-0.0046667	0.24771	0.36774	0.38454
-0.004	1.008	0.0014219	1.0026			-0.004	0.24476	0.37152	0.38372
-0.0033333	1.0091	0.0011969	1.006			-0.0033333	0.2982	0.38005	0.32175
-0.0026667	1.0018	0.0012358	1.0025			-0.0026667	0.3868	0.37139	0.24181
-0.002	0.9889	0.0011834	0.99356			-0.002	0.46123	0.34949	0.18929
-0.0013333	0.98555	0.0011818	0.9919			-0.0013333	0.47017	0.3454	0.18442
-0.00066667	0.99612	0.0012697	0.99959			-0.00066667	0.40706	0.36423	0.22871
0	1.0064	0.0011249	1.0046			0	0.31666	0.37647	0.30687
0.00066667	1.007	0.0012674	1.0022			0.00066667	0.25189	0.37073	0.37738
0.0013333	1.0054	0.0011644	1.0014			0.0013333	0.23973	0.36875	0.39152
0.002	1.0067	0.0012207	1.0051			0.002	0.28391	0.37768	0.3384
0.0026667	1.0069	0.00099185	1.0039			0.0026667	0.36853	0.37475	0.25671
0.0033333	0.99477	0.001221	0.99545			0.0033333	0.45003	0.35411	0.19586
0.004	0.98768	0.0011828	0.9911			0.004	0.47492	0.34346	0.18163
0.0046667	0.98725	0.0013533	0.9963			0.0046667	0.42588	0.35618	0.21794
0.0053333	1.0014	0.00098274	1.0016			0.0053333	0.33852	0.36928	0.2922
0.006	1.005	0.0010197	1.001			0.006	0.26555	0.3677	0.36675
0.0066667	1.0056	0.0010514	1.0015			0.0066667	0.23905	0.369	0.39195
0.0073333	1.0095	0.0011965	1.0074			0.0073333	0.26779	0.38328	0.34893
0.008	1.0095	0.0013326	1.0095			0.008	0.34223	0.38841	0.26936
0.0086667	1.0009	0.00085719	1.0016			0.0086667	0.42681	0.36924	0.20395
0.0093333	0.9908	0.0012341	0.99224			0.0093333	0.46991	0.34625	0.18384
0.01	0.98394	0.0011866	0.9903			0.01	0.44389	0.3415	0.21462
0.010667	0.99137	0.0014291	0.99289			0.010667	0.36919	0.34784	0.28297
0.011333	0.99865	0.001094	0.99524			0.011333	0.292	0.3536	0.35441
0.012	1.0045	0.0011208	1.0006			0.012	0.24914	0.36676	0.38409
0.012667	1.0084	0.0012259	1.0107			0.012667	0.25733	0.3914	0.35128
0.013333	1.0166	0.0011267	1.017			0.013333	0.31378	0.40682	0.2794
0.014	1.0154	0.0011267	1.0116			0.014	0.39159	0.39359	0.21482
0.014667	1.0012	0.0010794	0.99828			0.014667	0.44706	0.36104	0.1919
0.015333	0.9875	0.0011512	0.98667			0.015333	0.44864	0.33262	0.21874
0.016	0.98241	0.0013601	0.98194			0.016	0.39945	0.32102	0.27953
0.016667	0.98675	0.0011333	0.98523			0.016667	0.33015	0.32907	0.34078
0.017333	0.99864	0.0011963	0.99641			0.017333	0.27671	0.35646	0.36684
0.018	1.0091	0.0011221	1.0114			0.018	0.26382	0.39309	0.34309
0.018667	1.0194	0.0012814	1.0216			0.018667	0.2957	0.41816	0.28614
0.019333	1.0208	0.001119	1.0204			0.019333	0.3537	0.41532	0.23098
0.02	1.0097	0.001228	1.008			0.02	0.40652	0.38479	0.20869
0.020667	0.99459	0.0012252	0.99057			0.020667	0.42818	0.34217	0.22966
0.021333	0.98142	0.0013388	0.97783			0.021333	0.41045	0.31095	0.27859
0.022	0.98076	0.0012527	0.9775			0.022	0.36505	0.31015	0.32479
0.022667	0.9897	0.0012676	0.98955			0.022667	0.31756	0.33966	0.34278
0.023333	1.0005	0.0012765	1.006			0.023333	0.29326	0.38005	0.32669
0.024	1.012	0.0013475	1.0181			0.024	0.30151	0.40946	0.28902
0.024667	1.0183	0.001169	1.0209			0.024667	0.3324	0.4163	0.2513
0.025333	1.0151	0.0013837	1.0137			0.025333	0.36724	0.39889	0.23387
0.026	1.0067	0.0013697	0.99993			0.026	0.38973	0.36508	0.24519
0.026667	0.99153	0.0012443	0.98691			0.026667	0.39105	0.33319	0.27576
0.027333	0.98516	0.0013274	0.98221			0.027333	0.37285	0.32169	0.30546
0.028	0.98393	0.0013433	0.98734			0.028	0.34732	0.33426	0.31842
0.028667	0.99029	0.0014379	0.99752			0.028667	0.32961	0.35918	0.31121
0.029333	0.9994	0.001363	1.0066			0.029333	0.32765	0.38144	0.29091
0.03	1.0086	0.001436	1.0108			0.03	0.33893	0.3917	0.26936
0.030667	1.01	0.0012126	1.0094			0.030667	0.35443	0.38827	0.25731
0.031333	1.0082	0.0012736	1.0045			0.031333	0.3645	0.37632	0.25918
0.032	1.0044	0.0014849	0.99937			0.032	0.36423	0.3637	0.27207
0.032667	0.99933	0.0014766	0.99594			0.032667	0.35597	0.3553	0.28873
0.033333	0.99714	0.0012321	0.99485			0.033333	0.34637	0.35265	0.30098
0.034	0.99652	0.001144	0.99625			0.034	0.34128	0.35606	0.30266
0.034667	0.99673	0.0012833	0.99924			0.034667	0.34331	0.36337	0.29332
0.035333	0.99792	0.0011979	1.0016			0.035333	0.35168	0.36916	0.27916
0.036	0.99976	0.0012524	1.0018			0.036	0.3619	0.36958	0.26852
0.036667	1.0003	0.0012109	1.0004			0.036667	0.36743	0.36612	0.26645
0.037333	1.0002	0.0013866	0.99885			0.037333	0.36445	0.36244	0.27311
0.038	0.99948	0.0011402	0.99815			0.038	0.35469	0.36071	0.28459
0.038667	1.0017	0.0011797	0.99887			0.038667	0.34331	0.36247	0.29422
0.039333	1.0036	0.0011488	1.0015			0.039333	0.33526	0.36881	0.29593
0.04	1.0074	0.0014119	1.005			0.04	0.33367	0.3775	0.28883
0.040667	1.0061	0.0014177	1.007			0.040667	0.3393	0.38242	0.27828
0.041333	1.0033	0.0011095	1.0052			0.041333	0.35021	0.37788	0.27191
0.042	0.99743	0.0011528	0.99935			0.042	0.36241	0.36364	0.27395
0.042667	0.99077	0.00123	0.99224			0.042667	0.37147	0.34625	0.28228
0.043333	0.98721	0.0011562	0.98805			0.043333	0.37389	0.33599	0.29012
0.044	0.99288	0.0012302	0.98989			0.044	0.36832	0.34048	0.29119
0.044667	0.99912	0.0012136	0.99742			0.044667	0.35632	0.35892	0.28476
0.045333	1.0073	0.0010619	1.0068			0.045333	0.34195	0.38191	0.27614
0.046	1.0136	0.0011912	1.0131			0.046	0.33038	0.39722	0.2724
0.046667	1.0137	0.0013766	1.013			0.046667	0.32617	0.39702	0.27681
0.047333	1.0082	0.0012151	1.0069			0.047333	0.33151	0.38217	0.28631
0.048	1.0017	0.0013056	0.99837			0.048	0.34499	0.36125	0.29377
0.048667	0.99002	0.001348	0.99172			0.048667	0.36166	0.34497	0.29337
0.049333	0.99158	0.0010207	0.98964			0.049333	0.37498	0.33988	0.28514
0.05	0.99055	0.0012365	0.99199			0.05	0.3795	0.34564	0.27486

## Sheet: Fig. 3
FIGURE 3 A												FIGURE 3 B																FIGURE 3 C
Solenoid current (I1, A)	experimental result (red)	error	Fitted model	Solenoid current (I1, A)	experimental result (blue)	error	Fitted model					Solenoid current (I1, A)	experimental result (green)	error	Fitted model	Solenoid current (I1, A)	experimental result (black)	error	Fitted model	Solenoid current (I1, A)	experimental result (red)	error	Fitted model					Solenoid current (I1, A)	experimental result (red)	error	Fitted model	Solenoid current (I1, A)	experimental result (blue)	error	Fitted model
-0.05	0.99595	0.0011924	0.99518	-0.05	0.99446	0.00096877	0.99644					-0.05	1.0004	0.00099526	1.0026	-0.05	1.0035	0.0011006	0.99991	-0.05	0.99595	0.0011924	0.99523					-0.05	0.99595	0.0011924	0.99518	-0.05	0.99999	0.00047622	1.0004
-0.049333	0.98957	0.0012991	0.9943	-0.049333	0.98958	0.00097187	0.99579					-0.049333	1.0031	0.00088364	1.004	-0.049333	0.99958	0.0013215	0.9992	-0.049333	0.98957	0.0012991	0.99436					-0.049333	0.98957	0.0012991	0.9943	-0.049333	1.0006	0.00048512	1.0005
-0.048667	0.99241	0.0012609	0.99709	-0.048667	0.99372	0.00091568	0.99785					-0.048667	1.0061	0.00091945	1.0038	-0.048667	0.99751	0.001443	0.99849	-0.048667	0.99241	0.0012609	0.99712					-0.048667	0.99241	0.0012609	0.99709	-0.048667	0.99995	0.00049331	1.0002
-0.048	0.99782	0.0010685	1.0027	-0.048	0.9959	0.00087179	1.002					-0.048	1.0047	0.00097184	1.002	-0.048	0.99644	0.0013449	0.9991	-0.048	0.99782	0.0010685	1.0027					-0.048	0.99782	0.0010685	1.0027	-0.048	0.99973	0.00044925	0.99977
-0.047333	1.0074	0.0011743	1.0079	-0.047333	1.0053	0.00083713	1.0058					-0.047333	1.002	0.00096707	0.99958	-0.047333	0.9985	0.0014414	1.0013	-0.047333	1.0074	0.0011743	1.0078					-0.047333	1.0074	0.0011743	1.0079	-0.047333	0.9993	0.00046552	0.99932
-0.046667	1.0115	0.00096998	1.0092	-0.046667	1.0072	0.00092809	1.0067					-0.046667	0.9967	0.00091177	0.99759	-0.046667	1.0036	0.0013087	1.0037	-0.046667	1.0115	0.00096998	1.0091					-0.046667	1.0115	0.00096998	1.0092	-0.046667	0.99905	0.00043898	0.99922
-0.046	1.0076	0.0011421	1.0052	-0.046	1.0091	0.00095457	1.0038					-0.046	0.99634	0.00090869	0.9968	-0.046	1.005	0.0011276	1.0039	-0.046	1.0076	0.0011421	1.0051					-0.046	1.0076	0.0011421	1.0052	-0.046	0.99905	0.00045764	0.99956
-0.045333	1.0024	0.0012226	0.99799	-0.045333	1.0024	0.00098436	0.99852					-0.045333	0.99641	0.00092888	0.99732	-0.045333	1.0064	0.0010453	1.0008	-0.045333	1.0024	0.0012226	0.99801					-0.045333	1.0024	0.0012226	0.99799	-0.045333	0.99991	0.00048033	1.0002
-0.044667	0.99231	0.0013225	0.99193	-0.044667	0.9934	0.00085491	0.99408					-0.044667	0.99508	0.00086052	0.99864	-0.044667	0.99912	0.0012467	0.9963	-0.044667	0.99231	0.0013225	0.99201					-0.044667	0.99231	0.0013225	0.99193	-0.044667	1.0011	0.00047658	1.0007
-0.044	0.98728	0.0013093	0.99063	-0.044	0.99203	0.0009134	0.99313					-0.044	0.99904	0.00096048	1	-0.044	0.99303	0.0012985	0.99378	-0.044	0.98728	0.0013093	0.99073					-0.044	0.98728	0.0013093	0.99063	-0.044	1.0011	0.00044771	1.0008
-0.043333	0.99236	0.0012451	0.99459	-0.043333	0.99523	0.00093187	0.99603					-0.043333	1.0021	0.00094958	1.0009	-0.043333	0.9921	0.0012311	0.99563	-0.043333	0.99236	0.0012451	0.99464					-0.043333	0.99236	0.0012451	0.99459	-0.043333	1.0001	0.00047671	1.0005
-0.042667	0.99951	0.0011026	1.001	-0.042667	0.99911	0.00080558	1.0007					-0.042667	1.0037	0.00087561	1.001	-0.042667	0.9988	0.0011418	1.0008	-0.042667	0.99951	0.0011026	1.001					-0.042667	0.99951	0.0011026	1.001	-0.042667	1	0.0004468	0.99992
-0.042	1.0101	0.0011576	1.0059	-0.042	1.0056	0.00089135	1.0044					-0.042	1.0032	0.00094138	1.0006	-0.042	1.0019	0.0014406	1.0055	-0.042	1.0101	0.0011576	1.0058					-0.042	1.0101	0.0011576	1.0059	-0.042	0.99975	0.00046009	0.9995
-0.041333	1.0068	0.0011689	1.0068	-0.041333	1.0058	0.0008819	1.0051					-0.041333	1.0026	0.00090677	1.0003	-0.041333	1.0083	0.0011694	1.0063	-0.041333	1.0068	0.0011689	1.0068					-0.041333	1.0068	0.0011689	1.0068	-0.041333	1	0.00049578	0.99942
-0.040667	1.0032	0.0011318	1.0042	-0.040667	1.0047	0.00086025	1.0031					-0.040667	0.99986	0.00092162	1.0001	-0.040667	1.0067	0.0011419	1.0028	-0.040667	1.0032	0.0011318	1.0041					-0.040667	1.0032	0.0011318	1.0042	-0.040667	0.99993	0.00049274	0.99964
-0.04	0.99895	0.0011893	1.0002	-0.04	0.99869	0.00081788	1.0002					-0.04	0.99864	0.00086861	1.0002	-0.04	1.0013	0.0011336	0.99782	-0.04	0.99895	0.0011893	1.0002					-0.04	0.99895	0.0011893	1.0002	-0.04	1.0008	0.0004582	0.99998
-0.039333	0.99646	0.0011564	0.99748	-0.039333	0.99783	0.00090068	0.99814					-0.039333	0.99924	0.00092927	1	-0.039333	0.99646	0.0012664	0.99501	-0.039333	0.99646	0.0011564	0.9975					-0.039333	0.99646	0.0011564	0.99748	-0.039333	1.0002	0.00047293	1.0002
-0.038667	0.99507	0.001196	0.99687	-0.038667	0.9952	0.00091363	0.99768					-0.038667	0.99763	0.00089542	0.99966	-0.038667	0.99389	0.001157	0.99592	-0.038667	0.99507	0.001196	0.9969					-0.038667	0.99507	0.001196	0.99687	-0.038667	0.99977	0.00050471	1.0003
-0.038	0.99829	0.001217	0.99768	-0.038	1	0.00093716	0.99832					-0.038	1.0004	0.00092442	0.9993	-0.038	0.99765	0.0013053	0.99913	-0.038	0.99829	0.001217	0.9977					-0.038	0.99829	0.001217	0.99768	-0.038	1.0005	0.00048562	1.0002
-0.037333	0.99718	0.0013029	0.999	-0.037333	0.99785	0.00097304	0.99932					-0.037333	0.99901	0.00090122	0.9994	-0.037333	0.99969	0.0011919	1.002	-0.037333	0.99718	0.0013029	0.99901					-0.037333	0.99718	0.0013029	0.999	-0.037333	1.0004	0.00047957	1.0001
-0.036667	0.99842	0.0011962	1.0004	-0.036667	0.99925	0.00080809	1.0003					-0.036667	0.99907	0.00089555	1.0001	-0.036667	1.0021	0.0012391	1.0029	-0.036667	0.99842	0.0011962	1.0004					-0.036667	0.99842	0.0011962	1.0004	-0.036667	0.99966	0.0004732	0.99996
-0.036	1.001	0.001255	1.0016	-0.036	0.99854	0.00086716	1.0011					-0.036	1.0008	0.00087122	1.0009	-0.036	1.0034	0.0012777	1.002	-0.036	1.001	0.001255	1.0016					-0.036	1.001	0.001255	1.0016	-0.036	1.0003	0.00047074	0.99986
-0.035333	1.0038	0.001294	1.0022	-0.035333	1.0028	0.00081716	1.0016					-0.035333	1.0009	0.00092303	1.0014	-0.035333	1.0019	0.0012505	1.0003	-0.035333	1.0038	0.001294	1.0021					-0.035333	1.0038	0.001294	1.0022	-0.035333	0.99974	0.00048412	0.99982
-0.034667	1.0047	0.0010569	1.0018	-0.034667	1.0022	0.00093517	1.0014					-0.034667	0.99879	0.00083973	1.0011	-0.034667	1.0008	0.001288	0.99903	-0.034667	1.0047	0.0010569	1.0018					-0.034667	1.0047	0.0010569	1.0018	-0.034667	1.0008	0.00048268	0.99985
-0.034	1.002	0.0012646	1.0004	-0.034	1.002	0.00084875	1.0003					-0.034	0.99937	0.00098177	0.99967	-0.034	0.99835	0.0010695	0.99822	-0.034	1.002	0.0012646	1.0004					-0.034	1.002	0.0012646	1.0004	-0.034	0.99978	0.00045161	0.99997
-0.033333	0.99629	0.0013121	0.99781	-0.033333	0.99903	0.00088492	0.99829					-0.033333	0.99663	0.00088225	0.99768	-0.033333	0.9953	0.0012206	0.99812	-0.033333	0.99629	0.0013121	0.99783					-0.033333	0.99629	0.0013121	0.99781	-0.033333	1.0014	0.00046909	1.0002
-0.032667	0.9944	0.0010852	0.9955	-0.032667	0.99592	0.00092552	0.99666					-0.032667	0.99744	0.00092115	0.99609	-0.032667	0.99845	0.0012883	0.99937	-0.032667	0.9944	0.0010852	0.99555					-0.032667	0.9944	0.0010852	0.9955	-0.032667	1.0006	0.00044655	1.0004
-0.032	0.99159	0.001311	0.99598	-0.032	0.99484	0.00087118	0.99709					-0.032	0.99707	0.00085564	0.99611	-0.032	0.99953	0.0014281	1.0016	-0.032	0.99159	0.001311	0.99602					-0.032	0.99159	0.001311	0.99598	-0.032	0.99961	0.00047626	1.0003
-0.031333	0.99565	0.0010496	1.0003	-0.031333	0.99653	0.00092882	1.0002					-0.031333	0.99771	0.00097468	0.99826	-0.031333	1.0026	0.0012363	1.0032	-0.031333	0.99565	0.0010496	1.0003					-0.031333	0.99565	0.0010496	1.0003	-0.031333	0.99932	0.00044071	0.99997
-0.030667	1.003	0.0011634	1.0061	-0.030667	1.0036	0.00094594	1.0045					-0.030667	1.0008	0.00090054	1.0019	-0.030667	1.0044	0.0011819	1.0026	-0.030667	1.003	0.0011634	1.0061					-0.030667	1.003	0.0011634	1.0061	-0.030667	0.99961	0.00046161	0.99948
-0.03	1.0112	0.0012679	1.0094	-0.03	1.0091	0.00090501	1.0069					-0.03	1.0047	0.00092165	1.0054	-0.03	1.0004	0.0013625	0.99932	-0.03	1.0112	0.0012679	1.0093					-0.03	1.0112	0.0012679	1.0094	-0.03	0.99848	0.00049531	0.9992
-0.029333	1.0101	0.001323	1.0069	-0.029333	1.01	0.0010104	1.005					-0.029333	1.007	0.00086245	1.007	-0.029333	0.99723	0.001393	0.99533	-0.029333	1.0101	0.001323	1.0068					-0.029333	1.0101	0.001323	1.0069	-0.029333	0.99863	0.00046612	0.99941
-0.028667	1.005	0.001259	0.99872	-0.028667	1.0012	0.00097675	0.99903					-0.028667	1.0071	0.0010172	1.0056	-0.028667	0.99173	0.0010459	0.99422	-0.028667	1.005	0.001259	0.99873					-0.028667	1.005	0.001259	0.99872	-0.028667	0.99898	0.00049874	1.0001
-0.028	0.99078	0.001315	0.98914	-0.028	0.99487	0.00091955	0.9921					-0.028	1.0017	0.00087314	1.0013	-0.028	0.99361	0.001368	0.99809	-0.028	0.99078	0.001315	0.98925					-0.028	0.99078	0.001315	0.98914	-0.028	1.0008	0.00047174	1.0009
-0.027333	0.98385	0.0012449	0.98505	-0.027333	0.9888	0.00098038	0.9891					-0.027333	0.99841	0.00089506	0.99544	-0.027333	1.0025	0.0011799	1.0047	-0.027333	0.98385	0.0012449	0.9852					-0.027333	0.98385	0.0012449	0.98505	-0.027333	1.0021	0.00051003	1.0013
-0.026667	0.98356	0.0012653	0.99049	-0.026667	0.98872	0.00088466	0.99291					-0.026667	0.9912	0.00091823	0.99091	-0.026667	1.0093	0.0010936	1.0091	-0.026667	0.98356	0.0012653	0.99059					-0.026667	0.98356	0.0012653	0.99049	-0.026667	1.0008	0.00047757	1.0008
-0.026	0.99912	0.0012416	1.0027	-0.026	0.99735	0.00087942	1.0019					-0.026	0.98929	0.00092905	0.99018	-0.026	1.0101	0.0013719	1.007	-0.026	0.99912	0.0012416	1.0027					-0.026	0.99912	0.0012416	1.0027	-0.026	1.0009	0.00047359	0.99977
-0.025333	1.009	0.001173	1.0145	-0.025333	1.0081	0.00082849	1.0108					-0.025333	0.99049	0.00094053	0.99383	-0.025333	1.0066	0.0012697	0.99842	-0.025333	1.009	0.001173	1.0144					-0.025333	1.009	0.001173	1.0145	-0.025333	0.99897	0.00044228	0.99876
-0.024667	1.0197	0.0011312	1.0191	-0.024667	1.0135	0.00097873	1.0142					-0.024667	0.99874	0.0009474	1.0002	-0.024667	0.99309	0.0013186	0.98932	-0.024667	1.0197	0.0011312	1.0189					-0.024667	1.0197	0.0011312	1.0191	-0.024667	0.9993	0.00043295	0.99837
-0.024	1.0174	0.0013725	1.0129	-0.024	1.0124	0.00096373	1.0094					-0.024	1.0088	0.00091704	1.0066	-0.024	0.98646	0.0013812	0.98789	-0.024	1.0174	0.0013725	1.0128					-0.024	1.0174	0.0013725	1.0129	-0.024	0.99872	0.00049961	0.9989
-0.023333	1.0053	0.0011334	0.99784	-0.023333	1.0024	0.00091947	0.99827					-0.023333	1.0109	0.00093607	1.0104	-0.023333	0.99083	0.0013584	0.996	-0.023333	1.0053	0.0011334	0.99786					-0.023333	1.0053	0.0011334	0.99784	-0.023333	1.0001	0.00054377	1.0002
-0.022667	0.98706	0.0010167	0.98267	-0.022667	0.991	0.00096697	0.9874					-0.022667	1.0119	0.00087028	1.0099	-0.022667	1.001	0.0011674	1.0074	-0.022667	0.98706	0.0010167	0.98284					-0.022667	0.98706	0.0010167	0.98267	-0.022667	1.0005	0.00047906	1.0015
-0.022	0.97644	0.0012221	0.97782	-0.022	0.98301	0.00094335	0.98386					-0.022	1.0089	0.00098364	1.0051	-0.022	1.0111	0.0014126	1.0141	-0.022	0.97644	0.0012221	0.97804					-0.022	0.97644	0.0012221	0.97782	-0.022	1.0012	0.00047682	1.0019
-0.021333	0.98408	0.0011771	0.98656	-0.021333	0.98913	0.00082818	0.99003					-0.021333	1.0011	0.00086714	0.99793	-0.021333	1.0153	0.001276	1.0113	-0.021333	0.98408	0.0011771	0.98669					-0.021333	0.98408	0.0011771	0.98656	-0.021333	1.0016	0.00050984	1.0011
-0.020667	0.99856	0.0012543	1.0029	-0.020667	1.0021	0.0010004	1.002					-0.020667	0.9928	0.00094125	0.9918	-0.020667	1.0037	0.0010336	0.99953	-0.020667	0.99856	0.0012543	1.0028					-0.020667	0.99856	0.0012543	1.0029	-0.020667	1.0009	0.00047776	0.99976
-0.02	1.0155	0.0012987	1.0172	-0.02	1.0097	0.00082684	1.0127					-0.02	0.98803	0.00089827	0.98942	-0.02	0.99046	0.0013113	0.98728	-0.02	1.0155	0.0012987	1.017					-0.02	1.0155	0.0012987	1.0172	-0.02	0.99935	0.00048015	0.99853
-0.019333	1.0207	0.0013938	1.0219	-0.019333	1.0135	0.00080303	1.0161					-0.019333	0.98895	0.00094521	0.99141	-0.019333	0.98294	0.0011622	0.98479	-0.019333	1.0207	0.0013938	1.0217					-0.019333	1.0207	0.0013938	1.0219	-0.019333	0.99671	0.00046475	0.99813
-0.018667	1.0151	0.0012933	1.0138	-0.018667	1.0105	0.00097548	1.0101					-0.018667	0.99635	0.00092388	0.99656	-0.018667	0.98799	0.0013501	0.99365	-0.018667	1.0151	0.0012933	1.0136					-0.018667	1.0151	0.0012933	1.0138	-0.018667	0.99889	0.00045128	0.99882
-0.018	0.99726	0.0010939	0.99755	-0.018	0.99899	0.00093382	0.99833					-0.018	0.99924	0.00089323	1.0029	-0.018	1.003	0.0013272	1.0064	-0.018	0.99726	0.0010939	0.99758					-0.018	0.99726	0.0010939	0.99755	-0.018	0.9996	0.00051192	1.0002
-0.017333	0.98559	0.0012879	0.98402	-0.017333	0.99132	0.00094441	0.98832					-0.017333	1.0061	0.00092196	1.008	-0.017333	1.0123	0.0014048	1.0143	-0.017333	0.98559	0.0012879	0.98418					-0.017333	0.98559	0.0012879	0.98402	-0.017333	1.0016	0.00049679	1.0014
-0.016667	0.98337	0.0014338	0.98114	-0.016667	0.98548	0.00087187	0.98587					-0.016667	1.0108	0.000932	1.0095	-0.016667	1.0124	0.0010823	1.0119	-0.016667	0.98337	0.0014338	0.98133					-0.016667	0.98337	0.0014338	0.98114	-0.016667	1.0017	0.00047271	1.0016
-0.016	0.98975	0.0012995	0.98839	-0.016	0.99076	0.0010374	0.99138					-0.016	1.0108	0.00093568	1.0063	-0.016	1.004	0.0010881	1.0007	-0.016	0.98975	0.0012995	0.98851					-0.016	0.98975	0.0012995	0.98839	-0.016	1.0022	0.0004481	1.001
-0.015333	1.0016	0.00098461	1.0009	-0.015333	1.0013	0.00088439	1.0011					-0.015333	1.0042	0.00094009	1.0002	-0.015333	0.99458	0.0012029	0.9899	-0.015333	1.0016	0.00098461	1.0009					-0.015333	1.0016	0.00098461	1.0009	-0.015333	1.0001	0.00046185	0.99992
-0.014667	1.01	0.0012371	1.0131	-0.014667	1.0091	0.00090156	1.0098					-0.014667	0.99622	0.00085456	0.99509	-0.014667	0.98878	0.0016084	0.98781	-0.014667	1.01	0.0012371	1.013					-0.014667	1.01	0.0012371	1.0131	-0.014667	0.99958	0.00044803	0.99888
-0.014	1.0206	0.0012367	1.0176	-0.014	1.0118	0.00098687	1.0124					-0.014	0.99351	0.00090339	0.99345	-0.014	0.99177	0.0012107	0.99382	-0.014	1.0206	0.0012367	1.0175					-0.014	1.0206	0.0012367	1.0176	-0.014	0.99895	0.00043994	0.99849
-0.013333	1.0109	0.0013473	1.0098	-0.013333	1.0058	0.0008806	1.007					-0.013333	0.99158	0.00095421	0.99464	-0.013333	1.0017	0.0011797	1.0031	-0.013333	1.0109	0.0013473	1.0097					-0.013333	1.0109	0.0013473	1.0098	-0.013333	0.99742	0.00047169	0.99916
-0.012667	0.99303	0.0012905	0.99605	-0.012667	0.99511	0.00094631	0.99784					-0.012667	0.99238	0.00085494	0.9968	-0.012667	1.0056	0.0012816	1.0105	-0.012667	0.99303	0.0012905	0.99609					-0.012667	0.99303	0.0012905	0.99605	-0.012667	0.99935	0.00043539	1.0003
-0.012	0.98417	0.0013364	0.98858	-0.012	0.98879	0.00084672	0.99189					-0.012	0.99797	0.00099366	0.99949	-0.012	1.0101	0.0012485	1.0094	-0.012	0.98417	0.0013364	0.98869					-0.012	0.98417	0.0013364	0.98858	-0.012	1.0004	0.00044956	1.001
-0.011333	0.99119	0.0012781	0.99038	-0.011333	0.99078	0.00099077	0.99203					-0.011333	1.0019	0.00099076	1.003	-0.011333	1.0034	0.0010229	1.0002	-0.011333	0.99119	0.0012781	0.99047					-0.011333	0.99119	0.0012781	0.99038	-0.011333	1.0015	0.00046677	1.0008
-0.010667	0.99853	0.0012145	0.99503	-0.010667	0.99767	0.00090062	0.99592					-0.010667	1.0052	0.00094553	1.0057	-0.010667	0.99469	0.0013048	0.99295	-0.010667	0.99853	0.0012145	0.99508					-0.010667	0.99853	0.0012145	0.99503	-0.010667	1.001	0.00040616	1.0004
-0.01	1.0007	0.0012376	0.99994	-0.01	1.0025	0.00093934	1.0009					-0.01	1.0086	0.00092079	1.0051	-0.01	0.99085	0.0014977	0.99358	-0.01	1.0007	0.0012376	0.99994					-0.01	1.0007	0.0012376	0.99994	-0.01	1.0006	0.00048343	1
-0.0093333	1.0076	0.0010841	1.0069	-0.0093333	1.0065	0.0008725	1.0056					-0.0093333	1.004	0.00095642	1.0007	-0.0093333	0.99696	0.0012081	0.99716	-0.0093333	1.0076	0.0010841	1.0068					-0.0093333	1.0076	0.0010841	1.0069	-0.0093333	0.99937	0.00048072	0.99941
-0.0086667	1.0123	0.0011662	1.011	-0.0086667	1.0074	0.00095369	1.007					-0.0086667	0.99889	0.00083958	0.99634	-0.0086667	1.0002	0.0012493	1.0009	-0.0086667	1.0123	0.0011662	1.0109					-0.0086667	1.0123	0.0011662	1.011	-0.0086667	0.99889	0.00050607	0.99906
-0.008	1.0043	0.0010532	1.0049	-0.008	1.0016	0.0009556	1.0029					-0.008	0.99398	0.00092553	0.99569	-0.008	1.0056	0.0012859	1.0057	-0.008	1.0043	0.0010532	1.0049					-0.008	1.0043	0.0010532	1.0049	-0.008	0.99928	0.00049099	0.99958
-0.0073333	0.99049	0.0011482	0.99401	-0.0073333	0.99415	0.0009074	0.9967					-0.0073333	0.99513	0.00095511	0.9982	-0.0073333	1.0079	0.0013023	1.0061	-0.0073333	0.99049	0.0011482	0.99407					-0.0073333	0.99049	0.0011482	0.99401	-0.0073333	1	0.00051269	1.0005
-0.0066667	0.9874	0.0012972	0.99143	-0.0066667	0.98982	0.00086378	0.9945					-0.0066667	1.0034	0.00091882	1.0002	-0.0066667	1.0013	0.0014426	0.99901	-0.0066667	0.9874	0.0012972	0.99152					-0.0066667	0.9874	0.0012972	0.99143	-0.0066667	1.0007	0.00050356	1.0007
-0.006	0.99262	0.0011867	0.99776	-0.006	0.99681	0.00089461	0.99721					-0.006	1.0011	0.00094957	1.0003	-0.006	0.99569	0.0011466	0.99406	-0.006	0.99262	0.0011867	0.99778					-0.006	0.99262	0.0011867	0.99776	-0.006	1.0003	0.00045845	1.0002
-0.0053333	1.0031	0.0011458	1.0018	-0.0053333	1.0027	0.00090528	1.0004					-0.0053333	0.99943	0.00079514	1.0002	-0.0053333	0.99389	0.0012637	0.99743	-0.0053333	1.0031	0.0011458	1.0018					-0.0053333	1.0031	0.0011458	1.0018	-0.0053333	1.0001	0.00044805	0.99985
-0.0046667	1.0073	0.001139	1.001	-0.0046667	1.0047	0.00091737	1.0018					-0.0046667	1.0004	0.00090826	1.0019	-0.0046667	1.0007	0.0013124	1.0011	-0.0046667	1.0073	0.001139	1.001					-0.0046667	1.0073	0.001139	1.001	-0.0046667	0.99966	0.00046426	0.99992
-0.004	1.008	0.0014219	1.0027	-0.004	1.0067	0.00093559	1.0031					-0.004	1.0019	0.00094865	1.0032	-0.004	1.0001	0.0011268	1.0009	-0.004	1.008	0.0014219	1.0027					-0.004	1.008	0.0014219	1.0027	-0.004	0.99944	0.00048796	0.99977
-0.0033333	1.0091	0.0011969	1.0062	-0.0033333	1.0047	0.00090043	1.0035					-0.0033333	1.0025	0.00088832	1.0012	-0.0033333	1.0019	0.0013374	1.0024	-0.0033333	1.0091	0.0011969	1.0062					-0.0033333	1.0091	0.0011969	1.0062	-0.0033333	0.99876	0.00049864	0.99947
-0.0026667	1.0018	0.0012358	1.0024	-0.0026667	1.0012	0.0009406	1.0005					-0.0026667	0.99959	0.00091785	0.99719	-0.0026667	1.0033	0.0011871	1.0038	-0.0026667	1.0018	0.0012358	1.0024					-0.0026667	1.0018	0.0012358	1.0024	-0.0026667	0.99892	0.00045756	0.9998
-0.002	0.9889	0.0011834	0.99313	-0.002	0.99214	0.0010026	0.99594					-0.002	0.99424	0.0008078	0.99534	-0.002	1.0002	0.0011657	0.99888	-0.002	0.9889	0.0011834	0.9932					-0.002	0.9889	0.0011834	0.99313	-0.002	0.99916	0.00045287	1.0006
-0.0013333	0.98555	0.0011818	0.99155	-0.0013333	0.99372	0.00087124	0.99508					-0.0013333	0.99682	0.0010154	0.99773	-0.0013333	0.99374	0.0013695	0.99397	-0.0013333	0.98555	0.0011818	0.99163					-0.0013333	0.98555	0.0011818	0.99155	-0.0013333	1.0006	0.00047769	1.0007
-0.00066667	0.99612	0.0012697	0.99957	-0.00066667	0.99504	0.00089997	0.99876					-0.00066667	1.002	0.00086592	1.0013	-0.00066667	0.99652	0.0012752	0.99755	-0.00066667	0.99612	0.0012697	0.99957					-0.00066667	0.99612	0.0012697	0.99957	-0.00066667	1.0003	0.00052536	1
0	1.0064	0.0011249	1.0047	0	1.0041	0.00094626	1.0021					0	1.0043	0.00085444	1.0022	0	1.001	0.0012001	1.0026	0	1.0064	0.0011249	1.0047					0	1.0064	0.0011249	1.0047	0	1.0004	0.00045902	0.9996
0.00066667	1.007	0.0012674	1.0022	0.00066667	1.0061	0.00097005	1.0024					0.00066667	1.0045	0.00092005	1.0007	0.00066667	1.0029	0.0014453	1.0018	0.00066667	1.007	0.0012674	1.0022					0.00066667	1.007	0.0012674	1.0022	0.00066667	1.0008	0.00045256	0.99981
0.0013333	1.0054	0.0011644	1.0014	0.0013333	1.0048	0.00085619	1.0025					0.0013333	0.99916	0.0008983	1.0003	0.0013333	1.0023	0.0012944	1.0013	0.0013333	1.0054	0.0011644	1.0014					0.0013333	1.0054	0.0011644	1.0014	0.0013333	0.99901	0.00045924	0.99988
0.002	1.0067	0.0012207	1.0052	0.002	1.0059	0.00095673	1.0032					0.002	1.0011	0.00097651	1.002	0.002	1.0035	0.0012883	1.0037	0.002	1.0067	0.0012207	1.0052					0.002	1.0067	0.0012207	1.0052	0.002	0.99929	0.00045948	0.99956
0.0026667	1.0069	0.00099185	1.004	0.0026667	1.0019	0.00095709	1.0014					0.0026667	1.0013	0.00091021	1.0027	0.0026667	1.0043	0.0013556	1.0011	0.0026667	1.0069	0.00099185	1.004					0.0026667	1.0069	0.00099185	1.004	0.0026667	0.99862	0.00048002	0.99966
0.0033333	0.99477	0.001221	0.99529	0.0033333	0.99558	0.00088679	0.99704					0.0033333	1.0029	0.00087676	1.0001	0.0033333	0.99427	0.0010611	0.99489	0.0033333	0.99477	0.001221	0.99534					0.0033333	0.99477	0.001221	0.99529	0.0033333	0.99992	0.00044705	1.0004
0.004	0.98768	0.0011828	0.99066	0.004	0.99257	0.00087403	0.99466					0.004	0.99872	0.00086091	0.99635	0.004	0.99442	0.0012473	0.99512	0.004	0.98768	0.0011828	0.99076					0.004	0.98768	0.0011828	0.99066	0.004	1.0007	0.00045578	1.0008
0.0046667	0.98725	0.0013533	0.99594	0.0046667	0.99263	0.00085439	0.99664					0.0046667	0.99535	0.00094745	0.99549	0.0046667	0.99685	0.0012836	0.99997	0.0046667	0.98725	0.0013533	0.99598					0.0046667	0.98725	0.0013533	0.99594	0.0046667	1.0007	0.00049757	1.0003
0.0053333	1.0014	0.00098274	1.0016	0.0053333	0.9996	0.00088356	0.99961					0.0053333	0.9966	0.00088879	0.99799	0.0053333	1.0016	0.0012226	1.0009	0.0053333	1.0014	0.00098274	1.0016					0.0053333	1.0014	0.00098274	1.0016	0.0053333	1.0014	0.0004804	0.99987
0.006	1.005	0.0010197	1.001	0.006	1.0045	0.00094161	1.0009					0.006	1.0013	0.00086029	1.0004	0.006	1.0019	0.001154	1.0011	0.006	1.005	0.0010197	1.001					0.006	1.005	0.0010197	1.001	0.006	1.0012	0.00048917	0.99991
0.0066667	1.0056	0.0010514	1.0014	0.0066667	1.0053	0.00087877	1.0025					0.0066667	1.0021	0.0009351	1.0004	0.0066667	1.0019	0.0013485	1.0051	0.0066667	1.0056	0.0010514	1.0014					0.0066667	1.0056	0.0010514	1.0014	0.0066667	0.9989	0.0004652	0.99988
0.0073333	1.0095	0.0011965	1.0074	0.0073333	1.0059	0.00095273	1.0054					0.0073333	1.0013	0.00086095	0.99989	0.0073333	1.005	0.0012682	1.0058	0.0073333	1.0095	0.0011965	1.0073					0.0073333	1.0095	0.0011965	1.0074	0.0073333	0.99893	0.00046282	0.99937
0.008	1.0095	0.0013326	1.0098	0.008	1.0046	0.00090656	1.0058					0.008	1	0.00095018	1.0016	0.008	1.0008	0.0012227	0.9991	0.008	1.0095	0.0013326	1.0097					0.008	1.0095	0.0013326	1.0098	0.008	0.99828	0.00051735	0.99916
0.0086667	1.0009	0.00085719	1.002	0.0086667	0.99889	0.00096165	1.0014					0.0086667	1.0033	0.0010052	1.0045	0.0086667	0.99395	0.0012017	0.99352	0.0086667	1.0009	0.00085719	1.002					0.0086667	1.0009	0.00085719	1.002	0.0086667	0.99877	0.00049157	0.99982
0.0093333	0.9908	0.0012341	0.99222	0.0093333	0.99406	0.00094597	0.99555					0.0093333	1.0048	0.00093865	1.005	0.0093333	0.99307	0.0013941	0.994	0.0093333	0.9908	0.0012341	0.9923					0.0093333	0.9908	0.0012341	0.99222	0.0093333	1.0011	0.00047072	1.0007
0.01	0.98394	0.0011866	0.98981	0.01	0.98858	0.00097018	0.99274					0.01	1.0022	0.00085894	1.0016	0.01	0.99708	0.0013266	0.99613	0.01	0.98394	0.0011866	0.98991					0.01	0.98394	0.0011866	0.98981	0.01	1.0009	0.00048077	1.0009
0.010667	0.99137	0.0014291	0.99233	0.010667	0.99597	0.00090641	0.99322					0.010667	0.99907	0.00090542	0.99705	0.010667	1.0004	0.0012034	0.99943	0.010667	0.99137	0.0014291	0.99241					0.010667	0.99137	0.0014291	0.99233	0.010667	1.0013	0.0004836	1.0007
0.011333	0.99865	0.001094	0.99482	0.011333	1.0012	0.00097669	0.99584					0.011333	0.99416	0.00092221	0.99472	0.011333	1.0063	0.0013703	1.0064	0.011333	0.99865	0.001094	0.99488					0.011333	0.99865	0.001094	0.99482	0.011333	1.0012	0.00046113	1.0004
0.012	1.0045	0.0011208	1.0002	0.012	1.0026	0.00092815	1.0011					0.012	0.99384	0.0009259	0.99484	0.012	1.0111	0.0014268	1.0112	0.012	1.0045	0.0011208	1.0002					0.012	1.0045	0.0011208	1.0002	0.012	1.0002	0.00048825	0.99998
0.012667	1.0084	0.0012259	1.0104	0.012667	1.0086	0.0010055	1.0081					0.012667	0.99687	0.00094525	0.9957	0.012667	1.0073	0.0012538	1.0067	0.012667	1.0084	0.0012259	1.0103					0.012667	1.0084	0.0012259	1.0104	0.012667	0.99879	0.00046622	0.99911
0.013333	1.0166	0.0011267	1.0173	0.013333	1.013	0.00098159	1.012					0.013333	0.99715	0.00094817	0.99695	0.013333	0.99645	0.001154	0.99654	0.013333	1.0166	0.0011267	1.0171					0.013333	1.0166	0.0011267	1.0173	0.013333	0.99863	0.00047542	0.99852
0.014	1.0154	0.0011267	1.0125	0.014	1.0071	0.00091516	1.0088					0.014	0.99778	0.00090788	0.99998	0.014	0.98981	0.0012114	0.98904	0.014	1.0154	0.0011267	1.0124					0.014	1.0154	0.0011267	1.0125	0.014	0.99812	0.00052849	0.99893
0.014667	1.0012	0.0010794	0.99921	0.014667	0.99741	0.00086483	0.99992					0.014667	1.0015	0.00091377	1.0048	0.014667	0.98991	0.0011433	0.98813	0.014667	1.0012	0.0010794	0.99922					0.014667	1.0012	0.0010794	0.99921	0.014667	0.99882	0.00047248	1.0001
0.015333	0.9875	0.0011512	0.98693	0.015333	0.98817	0.00086048	0.99079					0.015333	1.0068	0.0009275	1.0087	0.015333	0.99472	0.0013233	0.99423	0.015333	0.9875	0.0011512	0.98706					0.015333	0.9875	0.0011512	0.98693	0.015333	1.001	0.00046504	1.0011
0.016	0.98241	0.0013601	0.98144	0.016	0.9866	0.00090752	0.98606					0.016	1.0096	0.00087924	1.0087	0.016	1.0039	0.0013298	1.0051	0.016	0.98241	0.0013601	0.98163					0.016	0.98241	0.0013601	0.98144	0.016	1.0028	0.00042764	1.0016
0.016667	0.98675	0.0011333	0.98424	0.016667	0.99147	0.00084929	0.98807					0.016667	1.0076	0.0009705	1.0043	0.016667	1.0139	0.0013874	1.0141	0.016667	0.98675	0.0011333	0.98439					0.016667	0.98675	0.0011333	0.98424	0.016667	1.0018	0.00050654	1.0013
0.017333	0.99864	0.0011963	0.99522	0.017333	0.9989	0.00088432	0.99658					0.017333	1.0004	0.00089724	0.99799	0.017333	1.0149	0.0014221	1.0141	0.017333	0.99864	0.0011963	0.99526					0.017333	0.99864	0.0011963	0.99522	0.017333	1.001	0.00048379	1.0004
0.018	1.0091	0.0011221	1.0104	0.018	1.0092	0.00086897	1.0079					0.018	0.99467	0.00099694	0.9926	0.018	1.0068	0.0012982	1.0042	0.018	1.0091	0.0011221	1.0103					0.018	1.0091	0.0011221	1.0104	0.018	0.99953	0.0005139	0.99911
0.018667	1.0194	0.0012814	1.0215	0.018667	1.0135	0.00096156	1.0159					0.018667	0.98922	0.0010204	0.98981	0.018667	0.99324	0.0013536	0.99078	0.018667	1.0194	0.0012814	1.0213					0.018667	1.0194	0.0012814	1.0215	0.018667	0.99893	0.00050641	0.99817
0.019333	1.0208	0.001119	1.0213	0.019333	1.0129	0.00099698	1.0156					0.019333	0.9902	0.00091642	0.99045	0.019333	0.98526	0.0013004	0.98321	0.019333	1.0208	0.001119	1.0211					0.019333	1.0208	0.001119	1.0213	0.019333	0.99826	0.00044719	0.99818
0.02	1.0097	0.001228	1.0096	0.02	1.0057	0.00087446	1.0069					0.02	0.99008	0.00089671	0.99464	0.02	0.98417	0.0012344	0.98729	0.02	1.0097	0.001228	1.0095					0.02	1.0097	0.001228	1.0096	0.02	0.99874	0.0004872	0.99918
0.020667	0.99459	0.0012252	0.99212	0.020667	0.99344	0.00097476	0.99421					0.020667	0.99415	0.00084605	1.0012	0.020667	0.99698	0.001198	0.99956	0.020667	0.99459	0.0012252	0.9922					0.020667	0.99459	0.0012252	0.99212	0.020667	0.9996	0.00049222	1.0007
0.021333	0.98142	0.0013388	0.97852	0.021333	0.98584	0.00094438	0.98443					0.021333	1.0029	0.00092491	1.0077	0.021333	1.0083	0.0013784	1.0112	0.021333	0.98142	0.0013388	0.97874					0.021333	0.98142	0.0013388	0.97852	0.021333	1.0018	0.00049481	1.0018
0.022	0.98076	0.0012527	0.97681	0.022	0.98639	0.00092813	0.9831					0.022	1.0095	0.00082933	1.0112	0.022	1.0173	0.0012399	1.0156	0.022	0.98076	0.0012527	0.97705					0.022	0.98076	0.0012527	0.97681	0.022	1.0022	0.00043481	1.002
0.022667	0.9897	0.0012676	0.98777	0.022667	0.99587	0.00099242	0.99083					0.022667	1.0153	0.00091711	1.0105	0.022667	1.0129	0.0012201	1.0106	0.022667	0.9897	0.0012676	0.9879					0.022667	0.9897	0.0012676	0.98777	0.022667	1.0013	0.00047663	1.001
0.023333	1.0005	0.0012765	1.0042	0.023333	1.0054	0.0009703	1.0029					0.023333	1.0119	0.00097952	1.0057	0.023333	1.0028	0.0013155	0.9987	0.023333	1.0005	0.0012765	1.0042					0.023333	1.0005	0.0012765	1.0042	0.023333	1.0004	0.00051995	0.99964
0.024	1.012	0.0013475	1.0171	0.024	1.0106	0.00085584	1.0128					0.024	1.0031	0.00093158	0.99861	0.024	0.98632	0.0014697	0.98797	0.024	1.012	0.0013475	1.0169					0.024	1.012	0.0013475	1.0171	0.024	0.99939	0.0004954	0.99854
0.024667	1.0183	0.001169	1.021	0.024667	1.0151	0.00091663	1.0157					0.024667	0.9951	0.00092322	0.99203	0.024667	0.98582	0.0012022	0.98619	0.024667	1.0183	0.001169	1.0208					0.024667	1.0183	0.001169	1.021	0.024667	0.99931	0.00042779	0.9982
0.025333	1.0151	0.0013837	1.0149	0.025333	1.0122	0.00086371	1.0109					0.025333	0.98885	0.0009647	0.98867	0.025333	0.99021	0.0015147	0.99342	0.025333	1.0151	0.0013837	1.0148					0.025333	1.0151	0.0013837	1.0149	0.025333	0.99842	0.0004612	0.99873
0.026	1.0067	0.0013697	1.0018	0.026	1.0016	0.000905	1.0011					0.026	0.98794	0.00085098	0.98992	0.026	0.99978	0.0013091	1.0031	0.026	1.0067	0.0013697	1.0017					0.026	1.0067	0.0013697	1.0018	0.026	0.99855	0.00044756	0.99985
0.026667	0.99153	0.0012443	0.98855	0.026667	0.99206	0.0010243	0.99161					0.026667	0.98956	0.00095581	0.99489	0.026667	1.0059	0.0014126	1.0093	0.026667	0.99153	0.0012443	0.98866					0.026667	0.99153	0.0012443	0.98855	0.026667	0.99986	0.00047848	1.001
0.027333	0.98516	0.0013274	0.9827	0.027333	0.987	0.00093273	0.98748					0.027333	0.99799	0.00094244	1.0011	0.027333	1.0118	0.0010011	1.0093	0.027333	0.98516	0.0013274	0.98287					0.027333	0.98516	0.0013274	0.9827	0.027333	1.0022	0.00045248	1.0015
0.028	0.98393	0.0013433	0.98645	0.028	0.99162	0.00084739	0.99009					0.028	1.0016	0.00087766	1.0061	0.028	1.007	0.0012112	1.0042	0.028	0.98393	0.0013433	0.98659					0.028	0.98393	0.0013433	0.98645	0.028	1.002	0.00048015	1.0012
0.028667	0.99029	0.0014379	0.99592	0.028667	0.99618	0.00092182	0.9969					0.028667	1.0053	0.00088054	1.0083	0.028667	1.0017	0.0014771	0.99777	0.028667	0.99029	0.0014379	0.99596					0.028667	0.99029	0.0014379	0.99592	0.028667	1.0003	0.00044971	1.0003
0.029333	0.9994	0.001363	1.0052	0.029333	1.0044	0.00090321	1.0037					0.029333	1.0115	0.00086501	1.0075	0.029333	0.99411	0.0011023	0.99392	0.029333	0.9994	0.001363	1.0051					0.029333	0.9994	0.001363	1.0052	0.029333	0.9999	0.00046121	0.99956
0.03	1.0086	0.001436	1.0101	0.03	1.0086	0.00082826	1.0075					0.03	1.0078	0.00089835	1.0042	0.03	0.994	0.0012072	0.99429	0.03	1.0086	0.001436	1.01					0.03	1.0086	0.001436	1.0101	0.03	1.0001	0.00048731	0.99914
0.030667	1.01	0.0012126	1.0096	0.030667	1.006	0.00091262	1.0071					0.030667	1.0046	0.00092165	0.99997	0.030667	0.99614	0.0013575	0.99768	0.030667	1.01	0.0012126	1.0095					0.030667	1.01	0.0012126	1.0096	0.030667	1	0.00047742	0.99918
0.031333	1.0082	0.0012736	1.0052	0.031333	1.0046	0.00094239	1.0039					0.031333	0.99649	0.00085011	0.99642	0.031333	0.99911	0.0014263	1.0014	0.031333	1.0082	0.0012736	1.0052					0.031333	1.0082	0.0012736	1.0052	0.031333	1.0005	0.00050483	0.99955
0.032	1.0044	0.0014849	1.0002	0.032	1.0032	0.0010873	1					0.032	0.99445	0.0010408	0.99473	0.032	1.0022	0.0013114	1.0031	0.032	1.0044	0.0014849	1.0001					0.032	1.0044	0.0014849	1.0002	0.032	0.99973	0.0004712	0.99999
0.032667	0.99933	0.0014766	0.99651	0.032667	0.99817	0.00089776	0.99731					0.032667	0.99331	0.0010574	0.99508	0.032667	1.0035	0.00131	1.0024	0.032667	0.99933	0.0014766	0.99654					0.032667	0.99933	0.0014766	0.99651	0.032667	1.0001	0.00048987	1.0003
0.033333	0.99714	0.0012321	0.99513	0.033333	0.99752	0.0008722	0.99642					0.033333	0.994	0.00098748	0.99683	0.033333	1.0023	0.0014626	1.0006	0.033333	0.99714	0.0012321	0.99517					0.033333	0.99714	0.0012321	0.99513	0.033333	0.99976	0.00048166	1.0004
0.034	0.99652	0.001144	0.99609	0.034	0.99687	0.0010252	0.99724					0.034	0.99465	0.00096353	0.99902	0.034	1.0018	0.0012622	0.99922	0.034	0.99652	0.001144	0.99613					0.034	0.99652	0.001144	0.99609	0.034	1.0004	0.00047239	1.0003
0.034667	0.99673	0.0012833	0.99864	0.034667	0.99795	0.00097213	0.99901					0.034667	0.99847	0.00089438	1.0008	0.034667	0.9989	0.0013866	0.99891	0.034667	0.99673	0.0012833	0.99865					0.034667	0.99673	0.0012833	0.99864	0.034667	0.99929	0.00051026	1.0001
0.035333	0.99792	0.0011979	1.001	0.035333	1.0022	0.00090346	1.0006					0.035333	1.0022	0.00097954	1.0017	0.035333	0.99731	0.0011513	1	0.035333	0.99792	0.0011979	1.001					0.035333	0.99792	0.0011979	1.001	0.035333	0.99923	0.00046701	0.99992
0.036	0.99976	0.0012524	1.0016	0.036	0.99941	0.00098765	1.0011					0.036	1.0028	0.00088231	1.0017	0.036	1.0004	0.0010824	1.0017	0.036	0.99976	0.0012524	1.0016					0.036	0.99976	0.0012524	1.0016	0.036	1.0007	0.00048392	0.99986
0.036667	1.0003	0.0012109	1.0006	0.036667	0.9985	0.00096281	1.0005					0.036667	1.0022	0.0008604	1.0013	0.036667	1.0011	0.0012976	1.0022	0.036667	1.0003	0.0012109	1.0006					0.036667	1.0003	0.0012109	1.0006	0.036667	1	0.00051395	0.99995
0.037333	1.0002	0.0013866	0.99909	0.037333	1.0011	0.00098245	0.9994					0.037333	0.99999	0.00092402	1.0009	0.037333	0.99932	0.0014352	1.0003	0.037333	1.0002	0.0013866	0.9991					0.037333	1.0002	0.0013866	0.99909	0.037333	0.99932	0.00044324	1.0001
0.038	0.99948	0.0011402	0.99826	0.038	1.0008	0.00089707	0.99868					0.038	1.0009	0.00092754	1.0006	0.038	0.99597	0.0012863	0.99708	0.038	0.99948	0.0011402	0.99827					0.038	0.99948	0.0011402	0.99826	0.038	1.0003	0.00043802	1.0001
0.038667	1.0017	0.0011797	0.99877	0.038667	1.0032	0.00097867	0.99904					0.038667	0.99986	0.00089232	1.0002	0.038667	0.9974	0.0012101	0.99496	0.038667	1.0017	0.0011797	0.99878					0.038667	1.0017	0.0011797	0.99877	0.038667	0.99981	0.00047802	1.0001
0.039333	1.0036	0.0011488	1.001	0.039333	1.0029	0.00087615	1.0008					0.039333	1.0016	0.00094264	0.99989	0.039333	0.99508	0.001285	0.99607	0.039333	1.0036	0.0011488	1.001					0.039333	1.0036	0.0011488	1.001	0.039333	1.0005	0.00045134	0.99991
0.04	1.0074	0.0014119	1.0042	0.04	1.006	0.00094685	1.0032					0.04	0.99923	0.0009656	0.99977	0.04	1.0027	0.0012692	1.0004	0.04	1.0074	0.0014119	1.0042					0.04	1.0074	0.0014119	1.0042	0.04	1.0005	0.00052069	0.99964
0.040667	1.0061	0.0014177	1.0064	0.040667	1.0038	0.00086964	1.0047					0.040667	0.9989	0.00093552	0.99996	0.040667	1.0065	0.0012274	1.0054	0.040667	1.0061	0.0014177	1.0063					0.040667	1.0061	0.0014177	1.0064	0.040667	0.99896	0.00044872	0.99946
0.041333	1.0033	0.0011095	1.0053	0.041333	1.0004	0.00092963	1.0039					0.041333	0.99791	0.00097737	1.0002	0.041333	1.008	0.001299	1.0075	0.041333	1.0033	0.0011095	1.0052					0.041333	1.0033	0.0011095	1.0053	0.041333	0.9994	0.00047113	0.99955
0.042	0.99743	0.0011528	1.0005	0.042	0.99553	0.00098091	1.0004					0.042	0.99854	0.00091374	1.0001	0.042	1.007	0.0014456	1.005	0.042	0.99743	0.0011528	1.0005					0.042	0.99743	0.0011528	1.0005	0.042	1.0006	0.00046522	0.99995
0.042667	0.99077	0.00123	0.99415	0.042667	0.99031	0.00093579	0.99571					0.042667	0.99952	0.00089638	0.99955	0.042667	0.99973	0.0013895	0.99922	0.042667	0.99077	0.00123	0.99421					0.042667	0.99077	0.00123	0.99415	0.042667	0.99951	0.00047764	1.0005
0.043333	0.98721	0.0011562	0.98966	0.043333	0.99352	0.00086688	0.99243					0.043333	0.99953	0.00084105	0.99854	0.043333	0.99097	0.0013058	0.99373	0.043333	0.98721	0.0011562	0.98976					0.043333	0.98721	0.0011562	0.98966	0.043333	0.99968	0.00046997	1.0009
0.044	0.99288	0.0012302	0.99009	0.044	0.99315	0.00089663	0.99275					0.044	0.99978	0.00096028	0.99754	0.044	0.98881	0.0013126	0.99206	0.044	0.99288	0.0012302	0.99019					0.044	0.99288	0.0012302	0.99009	0.044	1.0011	0.00047983	1.0008
0.044667	0.99912	0.0012136	0.99582	0.044667	1.0033	0.00095826	0.99693					0.044667	0.99948	0.00092219	0.99709	0.044667	0.99383	0.0011671	0.99505	0.044667	0.99912	0.0012136	0.99586					0.044667	0.99912	0.0012136	0.99582	0.044667	1.0006	0.00047937	1.0004
0.045333	1.0073	0.0010619	1.0041	0.045333	1.0063	0.0010009	1.003					0.045333	0.99782	0.00098112	0.99768	0.045333	1.0023	0.0012197	1.0005	0.045333	1.0073	0.0010619	1.004					0.045333	1.0073	0.0010619	1.0041	0.045333	0.99964	0.00047016	0.99965
0.046	1.0136	0.0011912	1.0105	0.046	1.0119	0.00083984	1.0077					0.046	0.99674	0.00093345	0.99939	0.046	1.0064	0.0013665	1.0048	0.046	1.0136	0.0011912	1.0104					0.046	1.0136	0.0011912	1.0105	0.046	0.9987	0.00048421	0.9991
0.046667	1.0137	0.0013766	1.0119	0.046667	1.0101	0.00092458	1.0088					0.046667	0.99819	0.00087957	1.0018	0.046667	1.0104	0.0013608	1.006	0.046667	1.0137	0.0013766	1.0118					0.046667	1.0137	0.0013766	1.0119	0.046667	0.99969	0.00047435	0.99898
0.047333	1.0082	0.0012151	1.0078	0.047333	1.0026	0.0010098	1.0057					0.047333	1.001	0.00091719	1.0039	0.047333	1.006	0.0012384	1.004	0.047333	1.0082	0.0012151	1.0077					0.047333	1.0082	0.0012151	1.0078	0.047333	0.99887	0.00049068	0.99933
0.048	1.0017	0.0013056	1.0007	0.048	0.99812	0.0007974	1.0005					0.048	1.0023	0.00088232	1.0049	0.048	1.0006	0.0012242	1.0009	0.048	1.0017	0.0013056	1.0007					0.048	1.0017	0.0013056	1.0007	0.048	0.99999	0.00048123	0.99994
0.048667	0.99002	0.001348	0.99421	0.048667	0.99208	0.00088325	0.99571					0.048667	1.0047	0.00091195	1.0042	0.048667	0.9964	0.0014402	0.99828	0.048667	0.99002	0.001348	0.99427					0.048667	0.99002	0.001348	0.99421	0.048667	1.0004	0.00046323	1.0005
0.049333	0.99158	0.0010207	0.99117	0.049333	0.99195	0.00081464	0.99348					0.049333	1.0043	0.00090374	1.0018	0.049333	0.99629	0.001195	0.99707	0.049333	0.99158	0.0010207	0.99126					0.049333	0.99158	0.0010207	0.99117	0.049333	1.0007	0.00049028	1.0008
0.05	0.99055	0.0012365	0.9921	0.05	0.9945	0.00093273	0.99418					0.05	1.003	0.00094313	0.99871	0.05	0.9938	0.0012476	0.99707	0.05	0.99055	0.0012365	0.99218					0.05	0.99055	0.0012365	0.9921	0.05	1.0002	0.00046826	1.0007

## Sheet: Fig. 4
FIGURE 4 A				FIGURE 4C
time (seconds)	experimental result (red)	error		Solenoid current (I1, A)	Average measurement
1.7	1.002	0.0033617		-0.0207	0.99462
3.4	1.0033	0.0037214		-0.018	1.0052
5.1	1.0014	0.0030306
6.8	0.99948	0.0033475
8.5	0.99614	0.0035717
10.2	0.99415	0.0030828
11.9	0.99307	0.0035405
13.6	0.99778	0.0034295
15.3	0.99798	0.0029499
17	0.99821	0.0035103
18.7	0.99447	0.0033811
20.4	0.99528	0.0033671
22.1	0.99483	0.0035308
23.8	0.99581	0.0035438
25.5	0.99165	0.0032018
27.2	0.99191	0.0035255
28.9	0.99365	0.0035729
30.6	0.99299	0.0039349
32.3	0.99643	0.0033456
34	0.99169	0.0033132
35.7	0.98936	0.0034553
37.4	0.99211	0.0035284
39.1	0.99389	0.0033929
40.8	0.99699	0.0034166
42.5	0.99728	0.0035968
44.2	0.99375	0.0029801
45.9	0.9961	0.0037554
47.6	1.003	0.0036734
49.3	1.0029	0.0028887
51	1.0007	0.0035707
52.7	1.0065	0.0032364
54.4	1.0042	0.0036588
56.1	1.0022	0.003596
57.8	1.0038	0.0036891
59.5	1.0072	0.0034045
61.2	1.0043	0.0035055
62.9	1.0065	0.003375
64.6	1.0035	0.0031101
66.3	1.0062	0.0036451
68	1.0081	0.0033806
69.7	1.0037	0.0034682
71.4	1.0089	0.0035684
73.1	1.0039	0.0035555
74.8	1.004	0.0034586
76.5	1.0054	0.00342
78.2	1.0079	0.0034388
79.9	1.0049	0.0034305
81.6	1.0082	0.0035542
83.3	1.0045	0.0039654
85	1.0079	0.003559
86.7	1.0062	0.0031834
88.4	0.99819	0.0034364
90.1	1.0044	0.0033388
91.8	1.0041	0.0035248
93.5	0.9965	0.0032509
95.2	0.99181	0.0031725
96.9	0.99117	0.0031847
98.6	0.99626	0.0033577
100.3	0.99474	0.003351
102	0.9943	0.0037266
103.7	0.9912	0.0032417
105.4	0.99351	0.0033794
107.1	0.99884	0.0032294
108.8	0.99446	0.0035356
110.5	0.99269	0.0036105
112.2	0.99971	0.0032787
113.9	0.99637	0.0032227
115.6	0.9944	0.0038274
117.3	0.99541	0.0031124
119	0.99685	0.0033564
120.7	0.9956	0.0037727
122.4	0.9949	0.0033351
124.1	0.99707	0.0034926
125.8	0.98959	0.003379
127.5	0.99302	0.003464
129.2	0.99433	0.002634
130.9	0.99737	0.0036462
132.6	0.99713	0.0035631
134.3	1.0059	0.0035931
136	1.0101	0.0034401
137.7	1.0017	0.0035182
139.4	1.0064	0.0032362
141.1	1.0053	0.0033983
142.8	1.0003	0.0037747
144.5	1.0032	0.0035943
146.2	1.0067	0.0034375
147.9	1.0047	0.0033796
149.6	1.0055	0.0035215
151.3	1.0067	0.0033844
153	1.001	0.003615
154.7	1.0049	0.0034948
156.4	1.0052	0.0035771
158.1	1.0045	0.003709
159.8	1.0029	0.0037093
161.5	1.0071	0.0039575
163.2	1.0025	0.003148
164.9	1.0049	0.0034815
166.6	1.0079	0.0034747
168.3	1.0062	0.0032726
170	1.0064	0.0033704

## Sheet: Suppl. Fig. 2
SUPPLEMENTARY FIGURE 2 A								SUPPLEMENTARY FIGURE 2 B
Solenoid current (I1, A)	84K signal	84K error	106K signal	106K error	149K signal	149K error		Velocity (m/s)	84K	106K	149K
-0.05	1.0019	0.0015866	1.0046	0.002127	0.98906	0.0068132		1200	0.0012493	3.0429e-11	4.937e-22
-0.0493	1.0022	0.0015803	0.99298	0.0014155	0.99121	0.0075299		1202	0.0015023	4.1424e-11	6.8969e-22
-0.0487	1.0002	0.0015715	0.98703	0.0022029	0.99418	0.00638		1204	0.0018018	5.6282e-11	9.6237e-22
-0.048	0.99722	0.001918	0.98796	0.0025335	0.99308	0.0098442		1206	0.0021556	7.6317e-11	1.3413e-21
-0.0473	0.99888	0.002221	0.9968	0.001821	0.98795	0.0068626		1208	0.0025721	1.0328e-10	1.8674e-21
-0.0467	0.99954	0.0015697	1.0078	0.0021194	0.98185	0.0077084		1210	0.0030613	1.3949e-10	2.5968e-21
-0.046	0.99955	0.00077053	1.0103	0.0020639	0.98214	0.0064191		1212	0.003634	1.8803e-10	3.607e-21
-0.0453	1.0026	0.0026491	1.0018	0.0026001	0.98485	0.0068898		1214	0.0043028	2.5296e-10	5.0045e-21
-0.0447	1.0001	0.0013121	0.98517	0.0020976	0.99475	0.0091703		1216	0.0050816	3.3963e-10	6.9355e-21
-0.044	0.99249	0.0013371	0.97576	0.0017002	1.0014	0.0080105		1218	0.0059859	4.551e-10	9.6005e-21
-0.0433	0.99403	0.0016499	0.98216	0.0017679	1.0076	0.0070143		1220	0.0070329	6.0862e-10	1.3274e-20
-0.0427	0.99793	0.0016117	0.99937	0.00183	1.0075	0.0088681		1222	0.0082418	8.1233e-10	1.8333e-20
-0.042	1.0015	0.0015471	1.015	0.0015177	0.99245	0.0079134		1224	0.0096337	1.0821e-09	2.5291e-20
-0.0413	1.0082	0.0013236	1.0214	0.0022818	0.9775	0.0078362		1226	0.011232	1.4385e-09	3.485e-20
-0.0407	1.0056	0.0021906	1.007	0.00228	0.9729	0.0074998		1228	0.013061	1.9087e-09	4.7966e-20
-0.04	0.99624	0.0012735	0.98839	0.0014638	0.97289	0.0062988		1230	0.015149	2.5274e-09	6.5944e-20
-0.0393	0.9927	0.00097796	0.97539	0.0016179	0.98342	0.0076441		1232	0.017525	3.3401e-09	9.0557e-20
-0.0387	0.98894	0.0011182	0.97699	0.0012744	0.99427	0.0092589		1234	0.020222	4.4055e-09	1.2421e-19
-0.038	0.99522	0.0013844	0.9919	0.0011274	1.0037	0.0069235		1236	0.023274	5.7992e-09	1.7018e-19
-0.0373	1.0043	0.0014046	1.0061	0.0015158	1.0102	0.0083561		1238	0.026718	7.6187e-09	2.329e-19
-0.0367	1.0115	0.0014626	1.0176	0.0020522	1.0065	0.0079312		1240	0.030592	9.9893e-09	3.1837e-19
-0.036	1.0059	0.00092028	1.0153	0.0017873	0.99383	0.0058973		1242	0.034937	1.3072e-08	4.347e-19
-0.0353	0.99563	0.0018286	1.002	0.001742	0.98283	0.0084096		1244	0.039797	1.7071e-08	5.9287e-19
-0.0347	0.9895	0.0022495	0.98938	0.0017686	0.9758	0.0074968		1246	0.045217	2.2251e-08	8.0765e-19
-0.034	0.98999	0.0025191	0.98362	0.0020664	0.9762	0.0069824		1248	0.051242	2.8944e-08	1.099e-18
-0.0333	0.99779	0.00078719	0.98462	0.0014013	0.98167	0.0085658		1250	0.05792	3.7577e-08	1.4937e-18
-0.0327	1.0056	0.00091701	0.9841	0.0018685	0.98887	0.006768		1252	0.065301	4.8688e-08	2.0279e-18
-0.032	1.0096	0.00084146	0.9948	0.0015824	0.99271	0.0083244		1254	0.073432	6.296e-08	2.75e-18
-0.0313	1.0046	0.0010579	1.0068	0.0016115	0.99971	0.0063534		1256	0.082362	8.1255e-08	3.725e-18
-0.0307	1.0009	0.0016133	1.015	0.0011984	1.0034	0.0083635		1258	0.092141	1.0466e-07	5.0398e-18
-0.03	0.9934	0.0020264	1.0165	0.0012731	1.0062	0.0079128		1260	0.10282	1.3454e-07	6.811e-18
-0.0293	0.9861	0.0016467	1.0104	0.0012777	1.0001	0.0095321		1262	0.11443	1.726e-07	9.194e-18
-0.0287	0.98801	0.0014822	0.99742	0.001395	0.99517	0.0087111		1264	0.12703	2.21e-07	1.2397e-17
-0.028	0.99679	0.0015058	0.97733	0.0018605	0.98884	0.0056664		1266	0.14065	2.8241e-07	1.6696e-17
-0.0273	1.0082	0.0019891	0.96222	0.0017011	0.97826	0.0067797		1268	0.15534	3.6018e-07	2.2461e-17
-0.0267	1.0134	0.0024557	0.96894	0.0035006	0.96996	0.0058199		1270	0.17111	4.5845e-07	3.0181e-17
-0.026	1.0118	0.0020498	0.99618	0.0014747	0.96936	0.0054155		1272	0.188	5.8237e-07	4.0509e-17
-0.0253	0.99507	0.0014507	1.0286	0.0013339	0.98222	0.0061172		1274	0.20603	7.3834e-07	5.4309e-17
-0.0247	0.98257	0.0014468	1.0483	0.0021967	0.99474	0.0073905		1276	0.2252	9.3423e-07	7.2726e-17
-0.024	0.97694	0.00042563	1.0362	0.0013852	1.0142	0.0078437		1278	0.24553	1.1797e-06	9.7279e-17
-0.0233	0.98473	0.0016845	0.999	0.0017644	1.0248	0.0070402		1280	0.26699	1.4868e-06	1.2997e-16
-0.0227	1.0093	0.0029877	0.95725	0.001065	1.0214	0.0079039		1282	0.28959	1.8702e-06	1.7345e-16
-0.022	1.0288	0.0014364	0.93501	0.0010206	1.0017	0.0070613		1284	0.31329	2.3477e-06	2.3122e-16
-0.0213	1.0271	0.001075	0.95161	0.0011511	0.97429	0.0061506		1286	0.33806	2.9414e-06	3.0787e-16
-0.0207	1.0013	0.0014178	0.99476	0.0016919	0.95687	0.0075605		1288	0.36384	3.6778e-06	4.0946e-16
-0.02	0.97038	0.0013659	1.0528	0.0017683	0.94712	0.0068563		1290	0.39059	4.5896e-06	5.4395e-16
-0.0193	0.96357	0.0012944	1.078	0.0020182	0.95692	0.0062456		1292	0.41822	5.7161e-06	7.2178e-16
-0.0187	0.97503	0.0022374	1.0521	0.0018134	0.98157	0.0071963		1294	0.44665	7.1051e-06	9.5667e-16
-0.018	1.0112	0.0026843	0.98893	0.0025842	1.0186	0.0071007		1296	0.47578	8.8141e-06	1.2666e-15
-0.0173	1.0393	0.0010535	0.9368	0.0013689	1.0468	0.0081523		1298	0.50551	1.0913e-05	1.6749e-15
-0.0167	1.0388	0.0010762	0.9148	0.0015485	1.052	0.0073769		1300	0.53571	1.3484e-05	2.2123e-15
-0.016	1.0037	0.00070634	0.93837	0.0010465	1.0244	0.0071718		1302	0.56626	1.6628e-05	2.9189e-15
-0.0153	0.96705	0.0011482	0.99583	0.0015953	0.9826	0.0071006		1304	0.597	2.0465e-05	3.8468e-15
-0.0147	0.95316	0.0019905	1.069	0.0017796	0.95159	0.0075476		1306	0.6278	2.5138e-05	5.0638e-15
-0.014	0.96969	0.0017034	1.1025	0.0025222	0.93154	0.0059612		1308	0.65848	3.0817e-05	6.6582e-15
-0.0133	1.0109	0.0023375	1.0656	0.0029428	0.93575	0.0061454		1310	0.68888	3.7704e-05	8.7446e-15
-0.0127	1.0463	0.0019204	0.98609	0.0018866	0.96152	0.0050352		1312	0.71883	4.6039e-05	1.1472e-14
-0.012	1.052	0.00084632	0.92248	0.00097123	1.0081	0.0053327		1314	0.74815	5.6105e-05	1.5032e-14
-0.0113	1.0154	0.0010059	0.90535	0.0021656	1.0598	0.0026096		1316	0.77666	6.8237e-05	1.9675e-14
-0.0107	0.96392	0.0021785	0.9329	0.0026556	1.0843	0.0079394		1318	0.80417	8.2829e-05	2.5723e-14
-0.01	0.94746	0.0018879	0.9948	0.0019268	1.0639	0.0049455		1320	0.83052	0.00010034	3.3591e-14
-0.0093	0.96313	0.0023661	1.0733	0.0017454	1.0142	0.0043507		1322	0.85553	0.00012132	4.3815e-14
-0.0087	1.0091	0.0021885	1.1097	0.0012624	0.96745	0.0027304		1324	0.87901	0.00014639	5.7087e-14
-0.008	1.0486	0.0019954	1.066	0.0016011	0.9381	0.0029433		1326	0.90081	0.00017629	7.4293e-14
-0.0073	1.0562	0.0021839	0.98468	0.0027384	0.9337	0.003865		1328	0.92078	0.00021189	9.6576e-14
-0.0067	1.0235	0.001792	0.91699	0.001166	0.94932	0.0041776		1330	0.93877	0.00025416	1.254e-13
-0.006	0.97542	0.00098416	0.90292	0.001481	0.98756	0.0041848		1332	0.95464	0.00030427	1.6263e-13
-0.0053	0.94789	0.0011007	0.93022	0.0016575	1.0435	0.0046607		1334	0.96827	0.00036354	2.1069e-13
-0.0047	0.95716	0.001326	0.99637	0.0014304	1.0888	0.0045669		1336	0.97958	0.0004335	2.7263e-13
-0.004	0.99773	0.0020287	1.0722	0.0020477	1.0922	0.007428		1338	0.98846	0.00051589	3.5238e-13
-0.0033	1.0462	0.0017476	1.1168	0.0022602	1.0498	0.0055381		1340	0.99485	0.00061274	4.5493e-13
-0.0027	1.0632	0.0020527	1.0807	0.0024812	0.98949	0.0081957		1342	0.99871	0.00072632	5.8667e-13
-0.002	1.0371	0.0020319	0.99489	0.0027023	0.94877	0.004354		1344	1	0.00085927	7.5568e-13
-0.0013	0.98337	0.001479	0.92309	0.0015191	0.93094	0.003466		1346	0.99871	0.0010145	9.7227e-13
-0.0007	0.94407	0.002021	0.90146	0.0015399	0.93613	0.0056266		1348	0.99485	0.0011955	1.2495e-12
0	0.94497	0.0028429	0.92075	0.00179	0.95956	0.005316		1350	0.98846	0.0014059	1.604e-12
0.0007	0.97866	0.0022561	0.9729	0.0013839	1.0021	0.006276		1352	0.97958	0.0016502	2.0566e-12
0.0013	1.0274	0.0016627	1.0589	0.0021349	1.0596	0.0056425		1354	0.96827	0.001933	2.6341e-12
0.002	1.0641	0.0020874	1.1207	0.0020211	1.1004	0.0041284		1356	0.95464	0.0022598	3.3697e-12
0.0027	1.0556	0.0017731	1.1079	0.00294	1.0897	0.0033671		1358	0.93877	0.0026367	4.3059e-12
0.0033	1.0021	0.001912	1.0213	0.003418	1.0367	0.0053398		1360	0.92078	0.0030703	5.4959e-12
0.004	0.94781	0.0013672	0.93607	0.0023098	0.97929	0.0024365		1362	0.90081	0.0035682	7.0068e-12
0.0047	0.93976	0.001252	0.90256	0.001012	0.94104	0.0042758		1364	0.87901	0.0041387	8.9228e-12
0.0053	0.96514	0.0020237	0.91148	0.0015351	0.93118	0.0033253		1366	0.85553	0.0047909	1.135e-11
0.006	1.0167	0.0016028	0.96058	0.0019911	0.93644	0.0039382		1368	0.83052	0.0055349	1.442e-11
0.0067	1.0523	0.0013948	1.0328	0.0027694	0.96399	0.0058003		1370	0.80417	0.0063817	1.8301e-11
0.0073	1.0593	0.0025859	1.1078	0.0020444	1.0194	0.0039066		1372	0.77666	0.0073437	2.3199e-11
0.008	1.0242	0.0016708	1.1177	0.0013092	1.0716	0.0049196		1374	0.74815	0.0084339	2.9374e-11
0.0087	0.96893	0.0012253	1.0534	0.0022321	1.0998	0.005831		1376	0.71883	0.0096668	3.7151e-11
0.0093	0.94186	0.00099403	0.9639	0.00087476	1.0761	0.006521		1378	0.68888	0.011058	4.6933e-11
0.01	0.95849	0.0014864	0.91308	0.00090169	1.0245	0.0062823		1380	0.65848	0.012625	5.9224e-11
0.0107	0.99127	0.0029674	0.90612	0.0013322	0.97471	0.0054373		1382	0.6278	0.014385	7.4647e-11
0.0113	1.0391	0.001095	0.93989	0.0019273	0.94294	0.0038162		1384	0.597	0.016358	9.3979e-11
0.012	1.0589	0.0015254	0.99957	0.0016736	0.93443	0.0034374		1386	0.56626	0.018565	1.1818e-10
0.0127	1.0406	0.0019425	1.0761	0.0014227	0.94201	0.0018123		1388	0.53571	0.021027	1.4845e-10
0.0133	0.99363	0.0019007	1.1152	0.0022688	0.97441	0.0032377		1390	0.50551	0.02377	1.8626e-10
0.014	0.95509	0.0017928	1.0842	0.002707	1.019	0.0039512		1392	0.47578	0.026818	2.3342e-10
0.0147	0.94757	0.0020987	1.0072	0.0021433	1.0681	0.004815		1394	0.44665	0.030196	2.922e-10
0.0153	0.97602	0.0016579	0.94041	0.0015614	1.0877	0.0035695		1396	0.41822	0.033932	3.6536e-10
0.016	1.0114	0.003088	0.91036	0.0021846	1.0676	0.0039007		1398	0.39059	0.038056	4.5631e-10
0.0167	1.0468	0.0026341	0.92368	0.0024292	1.0216	0.0033235		1400	0.36384	0.042597	5.6926e-10
0.0173	1.0459	0.0017434	0.97056	0.0029446	0.97995	0.0036994		1402	0.33806	0.047585	7.0936e-10
0.018	1.0174	0.00084946	1.0297	0.0014154	0.95406	0.0033359		1404	0.31329	0.053052	8.8292e-10
0.0187	0.98012	0.0015315	1.0777	0.0029435	0.94494	0.0039306		1406	0.28959	0.05903	1.0977e-09
0.0193	0.95951	0.001329	1.0799	0.0040683	0.95558	0.005486		1408	0.26699	0.065553	1.3631e-09
0.02	0.96335	0.0010721	1.0398	0.0030791	0.98001	0.0071217		1410	0.24553	0.072652	1.6909e-09
0.0207	0.99285	0.0010756	0.98275	0.0021094	1.0161	0.0051032		1412	0.2252	0.080361	2.095e-09
0.0213	1.0211	0.0023928	0.94461	0.0023081	1.049	0.0064386		1414	0.20603	0.088713	2.5927e-09
0.022	1.0346	0.0015491	0.93516	0.001846	1.0601	0.0055232		1416	0.188	0.097738	3.205e-09
0.0227	1.0202	0.0024119	0.95863	0.0016928	1.0496	0.0028122		1418	0.17111	0.10747	3.9574e-09
0.0233	0.99513	0.0018372	1.0004	0.0021047	1.0209	0.0037569		1420	0.15534	0.11794	4.8808e-09
0.024	0.97982	0.0010498	1.035	0.0023916	0.99492	0.0051942		1422	0.14065	0.12917	6.0128e-09
0.0247	0.97555	0.0021532	1.052	0.0015901	0.97565	0.0041928		1424	0.12703	0.14119	7.399e-09
0.0253	0.98399	0.0016468	1.04	0.0014604	0.96904	0.0041496		1426	0.11443	0.15402	9.0943e-09
0.026	1.004	0.0020445	1.0123	0.0011757	0.97569	0.0046075		1428	0.10282	0.16769	1.1165e-08
0.0267	1.0187	0.0013192	0.98593	0.0012834	0.99263	0.0036654		1430	0.092141	0.18221	1.3692e-08
0.0273	1.0148	0.0014441	0.97288	0.001264	1.0092	0.0046972		1432	0.082362	0.1976	1.6772e-08
0.028	1.0013	0.0023198	0.97549	0.0013661	1.0233	0.0054177		1434	0.073432	0.21387	2.052e-08
0.0287	0.99359	0.0018369	0.99532	0.0011309	1.0269	0.0054489		1436	0.065301	0.23101	2.5078e-08
0.0293	0.99356	0.0013682	1.0132	0.0018164	1.0217	0.0044728		1438	0.05792	0.24904	3.0614e-08
0.03	0.99646	0.0015641	1.0196	0.0019129	1.0138	0.0046141		1440	0.051242	0.26795	3.7328e-08
0.0307	1.0051	0.0020003	1.0082	0.00045243	1.0029	0.0044417		1442	0.045217	0.28772	4.5463e-08
0.0313	1.0092	0.0022929	0.99829	0.0010682	0.99359	0.0069076		1444	0.039797	0.30833	5.5308e-08
0.032	1.0049	0.0010741	0.99573	0.0014307	0.99641	0.0049598		1446	0.034937	0.32978	6.7208e-08
0.0327	0.99772	0.0014652	0.99822	0.0012864	0.99992	0.0055737		1448	0.030592	0.35201	8.1574e-08
0.0333	0.98954	0.0015909	1.0021	0.0014611	1.0093	0.0048297		1450	0.026718	0.37501	9.8899e-08
0.034	0.99389	0.002646	1.0083	0.0022021	1.0152	0.0044616		1452	0.023274	0.39872	1.1977e-07
0.0347	1.001	0.0018302	1.0184	0.00229	1.0144	0.0043386		1454	0.020222	0.42308	1.4487e-07
0.0353	1.0077	0.0020484	1.0175	0.0021867	1.0082	0.0047669		1456	0.017525	0.44806	1.7504e-07
0.036	1.0089	0.0022256	0.99913	0.0023625	0.99546	0.0037981		1458	0.015149	0.47356	2.1124e-07
0.0367	1.0093	0.0014428	0.98135	0.0024735	0.99242	0.0034459		1460	0.013061	0.49953	2.5465e-07
0.0373	1.0021	0.0021578	0.97504	0.0023463	0.99288	0.004277		1462	0.011232	0.52589	3.0662e-07
0.038	0.99454	0.0015892	0.98071	0.0019484	0.99816	0.0052465		1464	0.0096337	0.55254	3.6878e-07
0.0387	0.98973	0.0014408	0.99238	0.0020592	1.0035	0.0062635		1466	0.0082418	0.57939	4.4303e-07
0.0393	0.99095	0.0015584	1.0086	0.0014488	1.0121	0.0052386		1468	0.0070329	0.60635	5.3162e-07
0.04	0.99597	0.0017118	1.0224	0.0017582	1.0243	0.0049304		1470	0.0059859	0.63332	6.3721e-07
0.0407	1.004	0.0022074	1.0289	0.0024536	1.0306	0.0056835		1472	0.0050816	0.66017	7.6288e-07
0.0413	1.0111	0.0023043	1.0253	0.0022316	1.0238	0.0033755		1474	0.0043028	0.6868	9.1231e-07
0.042	1.0081	0.0027302	1.0105	0.0023982	1.0107	0.0052077		1476	0.003634	0.71309	1.0897e-06
0.0427	1.0063	0.001854	0.99294	0.0018142	0.99764	0.0033173		1478	0.0030613	0.73893	1.3002e-06
0.0433	1.0022	0.002527	0.9808	0.001963	0.98884	0.0065657		1480	0.0025721	0.7642	1.5496e-06
0.044	0.99531	0.00078281	0.97499	0.0021803	0.98303	0.0050522		1482	0.0021556	0.78876	1.8446e-06
0.0447	0.98975	0.0010998	0.97788	0.002019	0.98557	0.0030995		1484	0.0018018	0.81251	2.1933e-06
0.0453	0.98468	0.0011391	0.98875	0.0024767	0.99288	0.0037868		1486	0.0015023	0.83532	2.605e-06
0.046	0.99333	0.0023777	1.0022	0.0021171	0.99885	0.0044128		1488	0.0012493	0.85707	3.0904e-06
0.0467	1.0002	0.0016148	1.0138	0.0027313	1.0116	0.0046025		1490	0.0010362	0.87765	3.6621e-06
0.0473	1.0099	0.0012036	1.0227	0.0028865	1.0189	0.0055539		1492	0.00085728	0.89695	4.3346e-06
0.048	1.0122	0.0021904	1.0265	0.0033142	1.023	0.004783		1494	0.00070741	0.91486	5.1246e-06
0.0487	1.0096	0.0016213	1.0232	0.0030345	1.0254	0.0049663		1496	0.00058224	0.93129	6.0518e-06
0.0493	1.004	0.00080674	1.0116	0.0019311	1.0197	0.0064069		1498	0.00047799	0.94614	7.1386e-06
0.05	0.99489	0.0011128	0.99537	0.0029227	1.0145	0.0044463		1500	0.00039139	0.95932	8.4109e-06
								1502	0.00031965	0.97077	9.8986e-06
								1504	0.00026039	0.98042	1.1636e-05
								1506	0.00021157	0.98821	1.3663e-05
								1508	0.00017146	0.99409	1.6025e-05
								1510	0.0001386	0.99802	1.8773e-05
								1512	0.00011175	1	2.1968e-05
								1514	8.9863e-05	1	2.5677e-05
								1516	7.2079e-05	0.99802	2.9978e-05
								1518	5.7666e-05	0.99409	3.496e-05
								1520	4.6016e-05	0.98821	4.0722e-05
								1522	3.6625e-05	0.98042	4.7381e-05
								1524	2.9076e-05	0.97077	5.5065e-05
								1526	2.3023e-05	0.95932	6.3922e-05
								1528	1.8183e-05	0.94614	7.412e-05
								1530	1.4324e-05	0.93129	8.5845e-05
								1532	1.1255e-05	0.91486	9.9313e-05
								1534	8.8202e-06	0.89695	0.00011476
								1536	6.8945e-06	0.87765	0.00013246
								1538	5.3754e-06	0.85707	0.00015272
								1540	4.1803e-06	0.83532	0.00017587
								1542	3.2424e-06	0.81251	0.0002023
								1544	2.5085e-06	0.78876	0.00023244
								1546	1.9357e-06	0.7642	0.00026676
								1548	1.4899e-06	0.73893	0.0003058
								1550	1.1438e-06	0.71309	0.00035015
								1552	8.7581e-07	0.6868	0.00040048
								1554	6.689e-07	0.66017	0.00045752
								1556	5.0955e-07	0.63332	0.00052208
								1558	3.8716e-07	0.60635	0.00059508
								1560	2.9342e-07	0.57939	0.0006775
								1562	2.2179e-07	0.55254	0.00077046
								1564	1.6722e-07	0.52589	0.00087518
								1566	1.2575e-07	0.49953	0.00099299
								1568	9.4326e-08	0.47356	0.0011254
								1570	7.057e-08	0.44806	0.001274
								1572	5.2661e-08	0.42308	0.0014405
								1574	3.9195e-08	0.39872	0.001627
								1576	2.9098e-08	0.37501	0.0018355
								1578	2.1546e-08	0.35201	0.0020683
								1580	1.5913e-08	0.32978	0.0023281
								1582	1.1722e-08	0.30833	0.0026174
								1584	8.6132e-09	0.28772	0.0029394
								1586	6.3123e-09	0.26795	0.0032971
								1588	4.6142e-09	0.24904	0.0036943
								1590	3.3642e-09	0.23101	0.0041345
								1592	2.4465e-09	0.21387	0.0046219
								1594	1.7746e-09	0.1976	0.0051608
								1596	1.2839e-09	0.18221	0.005756
								1598	9.2645e-10	0.16769	0.0064125
								1600	6.6682e-10	0.15402	0.0071357
								1602	4.7871e-10	0.14119	0.0079314
								1604	3.4278e-10	0.12917	0.0088058
								1606	2.4482e-10	0.11794	0.0097654
								1608	1.744e-10	0.10747	0.010817
								1610	1.2392e-10	0.097738	0.011969
								1612	8.7821e-11	0.088713	0.013228
								1614	6.2079e-11	0.080361	0.014602
								1616	4.3769e-11	0.072652	0.016101
								1618	3.078e-11	0.065553	0.017734
								1620	2.159e-11	0.05903	0.019509
								1622	1.5105e-11	0.053052	0.021439
								1624	1.0541e-11	0.047585	0.023532
								1626	7.3365e-12	0.042597	0.025799
								1628	5.0932e-12	0.038056	0.028253
								1630	3.5267e-12	0.033932	0.030905
								1632	2.4358e-12	0.030196	0.033768
								1634	1.678e-12	0.026818	0.036853
								1636	1.1529e-12	0.02377	0.040175
								1638	7.9014e-13	0.021027	0.043745
								1640	5.4012e-13	0.018565	0.047579
								1642	3.6826e-13	0.016358	0.05169
								1644	2.5043e-13	0.014385	0.056091
								1646	1.6987e-13	0.012625	0.060798
								1648	1.1493e-13	0.011058	0.065824
								1650	7.7553e-14	0.0096668	0.071185
								1652	5.2199e-14	0.0084339	0.076894
								1654	3.5043e-14	0.0073437	0.082966
								1656	2.3465e-14	0.0063817	0.089416
								1658	1.5672e-14	0.0055349	0.096256
								1660	1.044e-14	0.0047909	0.1035
								1662	6.937e-15	0.0041387	0.11117
								1664	4.5974e-15	0.0035682	0.11926
								1666	3.039e-15	0.0030703	0.1278
								1668	2.0037e-15	0.0026367	0.13679
								1670	1.3177e-15	0.0022598	0.14625
								1672	8.6433e-16	0.001933	0.15619
								1674	5.6548e-16	0.0016502	0.16661
								1676	3.6901e-16	0.0014059	0.17752
								1678	2.4018e-16	0.0011955	0.18892
								1680	1.5593e-16	0.0010145	0.20084
								1682	1.0097e-16	0.00085927	0.21326
								1684	6.5211e-17	0.00072632	0.22619
								1686	4.2009e-17	0.00061274	0.23963
								1688	2.6992e-17	0.00051589	0.25357
								1690	1.7299e-17	0.0004335	0.26803
								1692	1.1058e-17	0.00036354	0.28298
								1694	7.0505e-18	0.00030427	0.29843
								1696	4.4838e-18	0.00025416	0.31436
								1698	2.8441e-18	0.00021189	0.33076
								1700	1.7994e-18	0.00017629	0.34762
								1702	1.1355e-18	0.00014639	0.36492
								1704	7.1469e-19	0.00012132	0.38265
								1706	4.4868e-19	0.00010034	0.40078
								1708	2.8096e-19	8.2829e-05	0.41928
								1710	1.7548e-19	6.8237e-05	0.43815
								1712	1.0931e-19	5.6105e-05	0.45733
								1714	6.7922e-20	4.6039e-05	0.47682
								1716	4.2095e-20	3.7704e-05	0.49656
								1718	2.6021e-20	3.0817e-05	0.51653
								1720	1.6044e-20	2.5138e-05	0.53669
								1722	9.8666e-21	2.0465e-05	0.557
								1724	6.0521e-21	1.6628e-05	0.57742
								1726	3.7027e-21	1.3484e-05	0.59791
								1728	2.2595e-21	1.0913e-05	0.61841
								1730	1.3753e-21	8.8141e-06	0.63888
								1732	8.3494e-22	7.1051e-06	0.65928
								1734	5.0558e-22	5.7161e-06	0.67956
								1736	3.0536e-22	4.5896e-06	0.69965
								1738	1.8395e-22	3.6778e-06	0.71952
								1740	1.1053e-22	2.9414e-06	0.73911
								1742	6.6243e-23	2.3477e-06	0.75836
								1744	3.9598e-23	1.8702e-06	0.77723
								1746	2.361e-23	1.4868e-06	0.79566
								1748	1.4041e-23	1.1797e-06	0.81359
								1750	8.3285e-24	9.3423e-07	0.83097
								1752	4.9275e-24	7.3834e-07	0.84776
								1754	2.9078e-24	5.8237e-07	0.8639
								1756	1.7115e-24	4.5845e-07	0.87934
								1758	1.0048e-24	3.6018e-07	0.89404
								1760	5.8837e-25	2.8241e-07	0.90794
								1762	3.4364e-25	2.21e-07	0.921
								1764	2.0019e-25	1.726e-07	0.93319
								1766	1.1632e-25	1.3454e-07	0.94446
								1768	6.7414e-26	1.0466e-07	0.95477
								1770	3.897e-26	8.1255e-08	0.96409
								1772	2.2469e-26	6.296e-08	0.97239
								1774	1.2922e-26	4.8688e-08	0.97964
								1776	7.4119e-27	3.7577e-08	0.98581
								1778	4.2406e-27	2.8944e-08	0.9909
								1780	2.4199e-27	2.2251e-08	0.99487
								1782	1.3774e-27	1.7071e-08	0.99772
								1784	7.8197e-28	1.3072e-08	0.99943
								1786	4.428e-28	9.9893e-09	1
								1788	2.5009e-28	7.6187e-09	0.99943
								1790	1.4089e-28	5.7992e-09	0.99772
								1792	7.9164e-29	4.4055e-09	0.99487
								1794	4.4367e-29	3.3401e-09	0.9909
								1796	2.4801e-29	2.5274e-09	0.98581
								1798	1.3828e-29	1.9087e-09	0.97964
								1800	7.6903e-30	1.4385e-09	0.97239
								1802	4.2658e-30	1.0821e-09	0.96409
								1804	2.3601e-30	8.1233e-10	0.95477
								1806	1.3024e-30	6.0862e-10	0.94446
								1808	7.1686e-31	4.551e-10	0.93319
								1810	3.9356e-31	3.3963e-10	0.921
								1812	2.1551e-31	2.5296e-10	0.90794
								1814	1.177e-31	1.8803e-10	0.89404
								1816	6.4122e-32	1.3949e-10	0.87934
								1818	3.4842e-32	1.0328e-10	0.8639
								1820	1.8883e-32	7.6317e-11	0.84776
								1822	1.0208e-32	5.6282e-11	0.83097
								1824	5.5037e-33	4.1424e-11	0.81359
								1826	2.9598e-33	3.0429e-11	0.79566
								1828	1.5877e-33	2.2308e-11	0.77723
								1830	8.4944e-34	1.6322e-11	0.75836
								1832	4.533e-34	1.1918e-11	0.73911
								1834	2.4128e-34	8.6859e-12	0.71952
								1836	1.2809e-34	6.3176e-12	0.69965
								1838	6.783e-35	4.5859e-12	0.67956
								1840	3.5825e-35	3.3223e-12	0.65928
								1842	1.8873e-35	2.4022e-12	0.63888
								1844	9.9168e-36	1.7334e-12	0.61841
								1846	5.1974e-36	1.2484e-12	0.59791
								1848	2.7169e-36	8.9728e-13	0.57742
								1850	1.4166e-36	6.4365e-13	0.557
								1852	7.3671e-37	4.608e-13	0.53669
								1854	3.8214e-37	3.2925e-13	0.51653
								1856	1.9771e-37	2.3478e-13	0.49656
								1858	1.0203e-37	1.6709e-13	0.47682
								1860	5.2517e-38	1.1868e-13	0.45733
								1862	2.6962e-38	8.4131e-14	0.43815
								1864	1.3806e-38	5.9521e-14	0.41928
								1866	7.0516e-39	4.2026e-14	0.40078
								1868	3.5923e-39	2.9615e-14	0.38265
								1870	1.8253e-39	2.0828e-14	0.36492
								1872	9.2511e-40	1.4619e-14	0.34762
								1874	4.6765e-40	1.0241e-14	0.33076
								1876	2.3579e-40	7.1599e-15	0.31436
								1878	1.1858e-40	4.9958e-15	0.29843
								1880	5.9483e-41	3.479e-15	0.28298
								1882	2.976e-41	2.4179e-15	0.26803
								1884	1.4851e-41	1.6771e-15	0.25357
								1886	7.3923e-42	1.161e-15	0.23963
								1888	3.67e-42	8.021e-16	0.22619
								1890	1.8173e-42	5.5307e-16	0.21326
								1892	8.976e-43	3.806e-16	0.20084
								1894	4.4219e-43	2.6139e-16	0.18892
								1896	2.1728e-43	1.7917e-16	0.17752
								1898	1.0649e-43	1.2257e-16	0.16661
								1900	5.2056e-44	8.3683e-17	0.15619
								1902	2.5382e-44	5.702e-17	0.14625
								1904	1.2344e-44	3.8776e-17	0.13679
								1906	5.9877e-45	2.6318e-17	0.1278
								1908	2.897e-45	1.7826e-17	0.11926
								1910	1.398e-45	1.2051e-17	0.11117
								1912	6.7291e-46	8.1306e-18	0.1035
								1914	3.2306e-46	5.4748e-18	0.096256
								1916	1.547e-46	3.6792e-18	0.089416
								1918	7.3889e-47	2.4676e-18	0.082966
								1920	3.52e-47	1.6517e-18	0.076894
								1922	1.6726e-47	1.1034e-18	0.071185
								1924	7.9272e-48	7.3569e-19	0.065824
								1926	3.7474e-48	4.8954e-19	0.060798
								1928	1.7669e-48	3.251e-19	0.056091
								1930	8.3095e-49	2.1547e-19	0.05169
								1932	3.8978e-49	1.4253e-19	0.047579
								1934	1.8237e-49	9.4093e-20	0.043745
								1936	8.5105e-50	6.1995e-20	0.040175
								1938	3.9613e-50	4.0765e-20	0.036853
								1940	1.8391e-50	2.6753e-20	0.033768
								1942	8.5163e-51	1.7522e-20	0.030905
								1944	3.9335e-51	1.1454e-20	0.028253
								1946	1.8121e-51	7.4723e-21	0.025799
								1948	8.3266e-52	4.8651e-21	0.023532
								1950	3.8162e-52	3.1614e-21	0.021439
								1952	1.7445e-52	2.0502e-21	0.019509
								1954	7.9543e-53	1.327e-21	0.017734
								1956	3.6175e-53	8.5719e-22	0.016101
								1958	1.6409e-53	5.5262e-22	0.014602
								1960	7.4243e-54	3.5556e-22	0.013228
								1962	3.3504e-54	2.2832e-22	0.011969
								1964	1.5081e-54	1.4633e-22	0.010817
								1966	6.7706e-55	9.3592e-23	0.0097654
								1968	3.0319e-55	5.9744e-23	0.0088058
								1970	1.3542e-55	3.8062e-23	0.0079314
								1972	6.0328e-56	2.4201e-23	0.0071357
								1974	2.6807e-56	1.5357e-23	0.0064125
								1976	1.1881e-56	9.7258e-24	0.005756
								1978	5.252e-57	6.1473e-24	0.0051608
								1980	2.3157e-57	3.8778e-24	0.0046219
								1982	1.0184e-57	2.4414e-24	0.0041345
								1984	4.4674e-58	1.534e-24	0.0036943
								1986	1.9546e-58	9.6193e-25	0.0032971
								1988	8.5299e-59	6.0202e-25	0.0029394
								1990	3.7128e-59	3.7603e-25	0.0026174
								1992	1.6119e-59	2.3441e-25	0.0023281
								1994	6.9802e-60	1.4583e-25	0.0020683
								1996	3.0149e-60	9.0551e-26	0.0018355
								1998	1.2988e-60	5.6113e-26	0.001627
								2000	5.581e-61	3.4704e-26	0.0014405

## Sheet: Suppl. Fig. 3
SUPPLEMENTARY FIGURE 3A						SUPPLEMENTARY FIGURE 3B
Solenoid current I1 (A)	Signal 10% He/90% H2	Error 10% He/90% H2	Signal pure H2	Error pure H2		Velocity (m/s)	10% He/90% H2	Pure H2
-0.03	0.99616	0.0016074	1.0148	0.00045828		1200	6.7081e-05	5.4534e-13
-0.029333	0.99945	0.0014172	1.0171	0.00088282		1202	8.0485e-05	7.8598e-13
-0.028667	1.0066	0.0013102	1.0128	0.00086111		1204	9.6399e-05	1.1301e-12
-0.028	1.0084	0.001044	0.99737	0.00079321		1206	0.00011526	1.6211e-12
-0.027333	1.0022	0.0028718	0.98295	0.00086835		1208	0.00013757	2.3198e-12
-0.026667	0.99624	0.0008418	0.97947	0.00035476		1210	0.00016391	3.3118e-12
-0.026	0.98586	0.0010088	0.98736	0.0010799		1212	0.00019495	4.7167e-12
-0.025333	0.98734	0.00093691	1.0067	0.0010021		1214	0.00023147	6.7016e-12
-0.024667	0.99608	0.00071915	1.0224	0.00067063		1216	0.00027436	9.4991e-12
-0.024	1.006	0.00036013	1.0248	0.00072449		1218	0.00032462	1.3433e-11
-0.023333	1.0184	0.0014331	1.0129	0.00056218		1220	0.00038342	1.8949e-11
-0.022667	1.0136	0.0022862	0.99252	0.00064854		1222	0.00045209	2.6669e-11
-0.022	1.0041	0.0015324	0.97875	0.00096235		1224	0.00053212	3.7443e-11
-0.021333	0.99003	0.00021103	0.97807	0.00080218		1226	0.00062523	5.2446e-11
-0.020667	0.97935	0.0014746	0.98855	0.00073559		1228	0.00073335	7.3285e-11
-0.02	0.98395	0.0014817	1.0073	0.00094794		1230	0.00085867	1.0216e-10
-0.019333	0.99624	0.00034753	1.0227	0.00066364		1232	0.0010037	1.4207e-10
-0.018667	1.0139	0.0016092	1.0253	0.00099208		1234	0.0011711	1.9711e-10
-0.018	1.0198	0.0020786	1.0102	0.0008495		1236	0.0013641	2.7282e-10
-0.017333	1.0149	0.0016492	0.99401	0.00086614		1238	0.0015861	3.7672e-10
-0.016667	0.99961	0.00064597	0.98482	0.00084863		1240	0.001841	5.1893e-10
-0.016	0.98875	0.00098446	0.98501	0.00074133		1242	0.0021332	7.1314e-10
-0.015333	0.98487	0.00072212	0.98998	0.00072771		1244	0.0024674	9.777e-10
-0.014667	0.98908	0.00021502	1.0015	0.00091157		1246	0.002849	1.3372e-09
-0.014	1.0021	0.0011271	1.0185	0.0007165		1248	0.003284	1.8246e-09
-0.013333	1.0136	0.00071628	1.0208	0.00073565		1250	0.0037787	2.4836e-09
-0.012667	1.0172	0.0017561	1.0048	0.0007432		1252	0.0043404	3.3727e-09
-0.012	1.0037	0.0026469	0.99262	0.00047957		1254	0.004977	4.5692e-09
-0.011333	0.99261	0.0017364	0.99257	0.00056639		1256	0.0056969	6.1753e-09
-0.010667	0.99651	0.0010337	0.99318	0.00062484		1258	0.0065096	8.3263e-09
-0.01	0.99318	0.0013758	0.98955	0.00050716		1260	0.0074253	1.12e-08
						1262	0.008455	1.5029e-08
						1264	0.0096108	2.0119e-08
						1266	0.010906	2.687e-08
						1268	0.012353	3.58e-08
						1270	0.013969	4.7585e-08
						1272	0.015768	6.3099e-08
						1274	0.017768	8.3472e-08
						1276	0.019986	1.1016e-07
						1278	0.022443	1.4503e-07
						1280	0.025158	1.9049e-07
						1282	0.028151	2.4961e-07
						1284	0.031447	3.2629e-07
						1286	0.035067	4.2552e-07
						1288	0.039035	5.536e-07
						1290	0.043377	7.1852e-07
						1292	0.048117	9.3035e-07
						1294	0.053283	1.2018e-06
						1296	0.058901	1.5487e-06
						1298	0.064998	1.991e-06
						1300	0.071601	2.5535e-06
						1302	0.078737	3.2672e-06
						1304	0.086433	4.1705e-06
						1306	0.094717	5.3107e-06
						1308	0.10361	6.7467e-06
						1310	0.11315	8.5505e-06
						1312	0.12335	1.0811e-05
						1314	0.13423	1.3636e-05
						1316	0.14582	1.7159e-05
						1318	0.15813	2.154e-05
						1320	0.17118	2.6976e-05
						1322	0.18499	3.3704e-05
						1324	0.19956	4.2009e-05
						1326	0.21491	5.2236e-05
						1328	0.23103	6.4798e-05
						1330	0.24793	8.019e-05
						1332	0.26561	9.9002e-05
						1334	0.28405	0.00012194
						1336	0.30323	0.00014983
						1338	0.32316	0.00018366
						1340	0.34379	0.0002246
						1342	0.3651	0.00027401
						1344	0.38705	0.00033349
						1346	0.40961	0.00040492
						1348	0.43274	0.00049047
						1350	0.45637	0.0005927
						1352	0.48045	0.00071452
						1354	0.50492	0.00085934
						1356	0.52972	0.0010311
						1358	0.55476	0.0012341
						1360	0.57998	0.0014737
						1362	0.60529	0.0017556
						1364	0.6306	0.0020864
						1366	0.65582	0.0024737
						1368	0.68087	0.0029259
						1370	0.70564	0.0034525
						1372	0.73004	0.0040642
						1374	0.75397	0.0047728
						1376	0.77732	0.0055918
						1378	0.80001	0.0065357
						1380	0.82192	0.0076207
						1382	0.84296	0.0088647
						1384	0.86303	0.010287
						1386	0.88204	0.01191
						1388	0.89991	0.013755
						1390	0.91653	0.015849
						1392	0.93183	0.018218
						1394	0.94574	0.020892
						1396	0.95819	0.0239
						1398	0.96911	0.027277
						1400	0.97845	0.031057
						1402	0.98615	0.035277
						1404	0.99219	0.039975
						1406	0.99652	0.04519
						1408	0.99913	0.050965
						1410	1	0.057341
						1412	0.99913	0.064361
						1414	0.99652	0.072069
						1416	0.99219	0.080507
						1418	0.98615	0.08972
						1420	0.97845	0.09975
						1422	0.96911	0.11064
						1424	0.95819	0.12242
						1426	0.94574	0.13514
						1428	0.93183	0.14882
						1430	0.91653	0.16349
						1432	0.89991	0.17919
						1434	0.88204	0.19593
						1436	0.86303	0.21372
						1438	0.84296	0.23258
						1440	0.82192	0.25249
						1442	0.80001	0.27346
						1444	0.77732	0.29546
						1446	0.75397	0.31848
						1448	0.73004	0.34247
						1450	0.70564	0.36739
						1452	0.68087	0.39319
						1454	0.65582	0.4198
						1456	0.6306	0.44714
						1458	0.60529	0.47514
						1460	0.57998	0.50368
						1462	0.55476	0.53267
						1464	0.52972	0.56199
						1466	0.50492	0.59151
						1468	0.48045	0.6211
						1470	0.45637	0.65062
						1472	0.43274	0.67993
						1474	0.40961	0.70886
						1476	0.38705	0.73727
						1478	0.3651	0.76499
						1480	0.34379	0.79186
						1482	0.32316	0.81773
						1484	0.30323	0.84244
						1486	0.28405	0.86583
						1488	0.26561	0.88775
						1490	0.24793	0.90806
						1492	0.23103	0.92663
						1494	0.21491	0.94333
						1496	0.19956	0.95804
						1498	0.18499	0.97067
						1500	0.17118	0.98113
						1502	0.15813	0.98934
						1504	0.14582	0.99525
						1506	0.13423	0.99881
						1508	0.12335	1
						1510	0.11315	0.99881
						1512	0.10361	0.99525
						1514	0.094717	0.98934
						1516	0.086433	0.98113
						1518	0.078737	0.97067
						1520	0.071601	0.95804
						1522	0.064998	0.94333
						1524	0.058901	0.92663
						1526	0.053283	0.90806
						1528	0.048117	0.88775
						1530	0.043377	0.86583
						1532	0.039035	0.84244
						1534	0.035067	0.81773
						1536	0.031447	0.79186
						1538	0.028151	0.76499
						1540	0.025158	0.73727
						1542	0.022443	0.70886
						1544	0.019986	0.67993
						1546	0.017768	0.65062
						1548	0.015768	0.6211
						1550	0.013969	0.59151
						1552	0.012353	0.56199
						1554	0.010906	0.53267
						1556	0.0096108	0.50368
						1558	0.008455	0.47514
						1560	0.0074253	0.44714
						1562	0.0065096	0.4198
						1564	0.0056969	0.39319
						1566	0.004977	0.36739
						1568	0.0043404	0.34247
						1570	0.0037787	0.31848
						1572	0.003284	0.29546
						1574	0.002849	0.27346
						1576	0.0024674	0.25249
						1578	0.0021332	0.23258
						1580	0.001841	0.21372
						1582	0.0015861	0.19593
						1584	0.0013641	0.17919
						1586	0.0011711	0.16349
						1588	0.0010037	0.14882
						1590	0.00085867	0.13514
						1592	0.00073335	0.12242
						1594	0.00062523	0.11064
						1596	0.00053212	0.09975
						1598	0.00045209	0.08972
						1600	0.00038342	0.080507
						1602	0.00032462	0.072069
						1604	0.00027436	0.064361
						1606	0.00023147	0.057341
						1608	0.00019495	0.050965
						1610	0.00016391	0.04519
						1612	0.00013757	0.039975
						1614	0.00011526	0.035277
						1616	9.6399e-05	0.031057
						1618	8.0485e-05	0.027277
						1620	6.7081e-05	0.0239
						1622	5.5812e-05	0.020892
						1624	4.6355e-05	0.018218
						1626	3.8434e-05	0.015849
						1628	3.181e-05	0.013755
						1630	2.6283e-05	0.01191
						1632	2.1678e-05	0.010287
						1634	1.7848e-05	0.0088647
						1636	1.467e-05	0.0076207
						1638	1.2036e-05	0.0065357
						1640	9.8585e-06	0.0055918
						1642	8.0606e-06	0.0047728
						1644	6.5791e-06	0.0040642
						1646	5.3606e-06	0.0034525
						1648	4.3601e-06	0.0029259
						1650	3.5402e-06	0.0024737
						1652	2.8695e-06	0.0020864
						1654	2.3217e-06	0.0017556
						1656	1.8753e-06	0.0014737
						1658	1.5121e-06	0.0012341
						1660	1.2171e-06	0.0010311
						1662	9.7792e-07	0.00085934
						1664	7.8439e-07	0.00071452
						1666	6.2806e-07	0.0005927
						1668	5.0202e-07	0.00049047
						1670	4.0057e-07	0.00040492
						1672	3.1906e-07	0.00033349
						1674	2.537e-07	0.00027401
						1676	2.0138e-07	0.0002246
						1678	1.5957e-07	0.00018366
						1680	1.2622e-07	0.00014983
						1682	9.9662e-08	0.00012194
						1684	7.8557e-08	9.9002e-05
						1686	6.1814e-08	8.019e-05
						1688	4.8555e-08	6.4798e-05
						1690	3.8073e-08	5.2236e-05
						1692	2.9802e-08	4.2009e-05
						1694	2.3288e-08	3.3704e-05
						1696	1.8165e-08	2.6976e-05
						1698	1.4145e-08	2.154e-05
						1700	1.0995e-08	1.7159e-05
						1702	8.5319e-09	1.3636e-05
						1704	6.609e-09	1.0811e-05
						1706	5.1105e-09	8.5505e-06
						1708	3.9449e-09	6.7467e-06
						1710	3.0399e-09	5.3107e-06
						1712	2.3384e-09	4.1705e-06
						1714	1.7956e-09	3.2672e-06
						1716	1.3765e-09	2.5535e-06
						1718	1.0533e-09	1.991e-06
						1720	8.046e-10	1.5487e-06
						1722	6.1356e-10	1.2018e-06
						1724	4.6706e-10	9.3035e-07
						1726	3.5492e-10	7.1852e-07
						1728	2.6924e-10	5.536e-07
						1730	2.0388e-10	4.2552e-07
						1732	1.5412e-10	3.2629e-07
						1734	1.1631e-10	2.4961e-07
						1736	8.7614e-11	1.9049e-07
						1738	6.5886e-11	1.4503e-07
						1740	4.946e-11	1.1016e-07
						1742	3.7064e-11	8.3472e-08
						1744	2.7727e-11	6.3099e-08
						1746	2.0706e-11	4.7585e-08
						1748	1.5436e-11	3.58e-08
						1750	1.1487e-11	2.687e-08
						1752	8.5333e-12	2.0119e-08
						1754	6.3282e-12	1.5029e-08
						1756	4.6847e-12	1.12e-08
						1758	3.462e-12	8.3263e-09
						1760	2.554e-12	6.1753e-09
						1762	1.8808e-12	4.5692e-09
						1764	1.3827e-12	3.3727e-09
						1766	1.0147e-12	2.4836e-09
						1768	7.4337e-13	1.8246e-09
						1770	5.4364e-13	1.3372e-09
						1772	3.9688e-13	9.777e-10
						1774	2.8923e-13	7.1314e-10
						1776	2.1042e-13	5.1893e-10
						1778	1.5281e-13	3.7672e-10
						1780	1.1078e-13	2.7282e-10
						1782	8.0175e-14	1.9711e-10
						1784	5.7922e-14	1.4207e-10
						1786	4.1772e-14	1.0216e-10
						1788	3.0073e-14	7.3285e-11
						1790	2.1613e-14	5.2446e-11
						1792	1.5506e-14	3.7443e-11
						1794	1.1105e-14	2.6669e-11
						1796	7.9391e-15	1.8949e-11
						1798	5.666e-15	1.3433e-11
						1800	4.0367e-15	9.4991e-12

## Sheet: Suppl. Fig. 4
SUPPLEMENTARY FIGURE 4
Solenoid current (I1, A)	mJ = 1	mJ = 0	mJ = -1
-0.05	0.35908	0.36714	0.27379
-0.049333	0.35518	0.36934	0.27548
-0.048667	0.34979	0.37035	0.27986
-0.048	0.34725	0.36775	0.285
-0.047333	0.35005	0.36143	0.28852
-0.046667	0.35621	0.35515	0.28864
-0.046	0.3607	0.3541	0.2852
-0.045333	0.35975	0.36039	0.27985
-0.044667	0.35413	0.37083	0.27504
-0.044	0.34854	0.37877	0.27269
-0.043333	0.34774	0.37867	0.27359
-0.042667	0.35241	0.37029	0.27731
-0.042	0.35837	0.35927	0.28235
-0.041333	0.36026	0.35303	0.28672
-0.040667	0.35635	0.35497	0.28867
-0.04	0.35014	0.36254	0.28732
-0.039333	0.34712	0.37001	0.28287
-0.038667	0.35005	0.373	0.27695
-0.038	0.3567	0.37092	0.27238
-0.037333	0.36167	0.36656	0.27177
-0.036667	0.36093	0.36312	0.27594
-0.036	0.35513	0.36167	0.2832
-0.035333	0.3487	0.36161	0.28969
-0.034667	0.34598	0.36288	0.29114
-0.034	0.34835	0.36574	0.2859
-0.033333	0.35414	0.36913	0.27673
-0.032667	0.36001	0.37067	0.26931
-0.032	0.36296	0.36827	0.26878
-0.031333	0.36164	0.36184	0.27652
-0.030667	0.35635	0.35507	0.28859
-0.03	0.34852	0.3545	0.29699
-0.029333	0.34143	0.36372	0.29486
-0.028667	0.34009	0.37808	0.28183
-0.028	0.34788	0.38697	0.26515
-0.027333	0.36266	0.38145	0.2559
-0.026667	0.37609	0.36155	0.26236
-0.026	0.37738	0.33949	0.28313
-0.025333	0.36118	0.33291	0.30591
-0.024667	0.3351	0.34953	0.31538
-0.024	0.31738	0.37924	0.30337
-0.023333	0.3234	0.40242	0.27418
-0.022667	0.35303	0.40296	0.24402
-0.022	0.38907	0.37735	0.23358
-0.021333	0.40616	0.34046	0.25338
-0.020667	0.38748	0.3189	0.29362
-0.02	0.34102	0.32902	0.32996
-0.019333	0.29807	0.36294	0.33899
-0.018667	0.29057	0.39772	0.3117
-0.018	0.32751	0.4112	0.26129
-0.017333	0.38763	0.39353	0.21884
-0.016667	0.43032	0.35681	0.21287
-0.016	0.42212	0.32887	0.24901
-0.015333	0.36493	0.32733	0.30774
-0.014667	0.2972	0.34791	0.35489
-0.014	0.2644	0.37758	0.35802
-0.013333	0.2896	0.40021	0.3102
-0.012667	0.36134	0.3969	0.24176
-0.012	0.43457	0.36805	0.19738
-0.011333	0.45487	0.34287	0.20226
-0.010667	0.40433	0.34187	0.2538
-0.01	0.32004	0.35313	0.32682
-0.0093333	0.25886	0.36452	0.37662
-0.0086667	0.25612	0.38002	0.36386
-0.008	0.31561	0.38939	0.295
-0.0073333	0.40672	0.37338	0.2199
-0.0066667	0.46766	0.34812	0.18422
-0.006	0.44926	0.34751	0.20323
-0.0053333	0.36576	0.36467	0.26957
-0.0046667	0.27944	0.37011	0.35045
-0.004	0.24173	0.36877	0.38951
-0.0033333	0.26973	0.3771	0.35317
-0.0026667	0.35247	0.3772	0.27033
-0.002	0.44398	0.35553	0.20049
-0.0013333	0.47713	0.34285	0.18003
-0.00066667	0.42419	0.35965	0.21616
0	0.32829	0.37612	0.2956
0.00066667	0.25559	0.37159	0.37281
0.0013333	0.24217	0.36951	0.38832
0.002	0.2928	0.37859	0.32861
0.0026667	0.38579	0.37176	0.24245
0.0033333	0.46427	0.34883	0.18691
0.004	0.46844	0.34475	0.18681
0.0046667	0.39608	0.3623	0.24162
0.0053333	0.30362	0.37019	0.32619
0.006	0.24768	0.3674	0.38493
0.0066667	0.25239	0.37694	0.37067
0.0073333	0.31602	0.38822	0.29576
0.008	0.40722	0.37477	0.218
0.0086667	0.4664	0.34935	0.18426
0.0093333	0.45066	0.34148	0.20786
0.01	0.37554	0.34831	0.27615
0.010667	0.29457	0.35523	0.3502
0.011333	0.25257	0.36928	0.37815
0.012	0.26834	0.39295	0.33871
0.012667	0.33404	0.40244	0.26352
0.013333	0.41196	0.38228	0.20576
0.014	0.45197	0.34959	0.19844
0.014667	0.4302	0.32816	0.24164
0.015333	0.36572	0.32657	0.30771
0.016	0.30025	0.34541	0.35435
0.016667	0.27002	0.37888	0.3511
0.017333	0.28915	0.4082	0.30265
0.018	0.34365	0.41229	0.24406
0.018667	0.39968	0.38661	0.2137
0.019333	0.42505	0.34663	0.22832
0.02	0.40822	0.31733	0.27445
0.020667	0.36278	0.31765	0.31958
0.021333	0.3177	0.34662	0.33567
0.022	0.29896	0.3844	0.31664
0.022667	0.31324	0.40861	0.27815
0.023333	0.34698	0.40758	0.24544
0.024	0.37884	0.38308	0.23808
0.024667	0.39243	0.3497	0.25787
0.025333	0.38311	0.32829	0.2886
0.026	0.35955	0.33092	0.30954
0.026667	0.33786	0.35201	0.31013
0.027333	0.33025	0.37589	0.29387
0.028	0.33776	0.38946	0.27277
0.028667	0.3523	0.38832	0.25938
0.029333	0.36364	0.37646	0.25989
0.03	0.36576	0.36248	0.27176
0.030667	0.35965	0.35368	0.28667
0.031333	0.35132	0.3526	0.29607
0.032	0.34692	0.35759	0.29549
0.032667	0.34897	0.36452	0.28651
0.033333	0.35557	0.36903	0.2754
0.034	0.3618	0.36937	0.26883
0.034667	0.36295	0.36714	0.2699
0.035333	0.35802	0.36486	0.27712
0.036	0.35012	0.36421	0.28568
0.036667	0.34392	0.36596	0.29012
0.037333	0.34276	0.3694	0.28784
0.038	0.34731	0.37157	0.28111
0.038667	0.35552	0.36925	0.27523
0.039333	0.36348	0.36225	0.27428
0.04	0.36745	0.35437	0.27819
0.040667	0.36566	0.35111	0.28324
0.041333	0.35882	0.35599	0.28519
0.042	0.34972	0.36756	0.28272
0.042667	0.34216	0.37939	0.27844
0.043333	0.33937	0.3842	0.27643
0.044	0.34253	0.37897	0.2785
0.044667	0.35041	0.36679	0.2828
0.045333	0.35993	0.35444	0.28563
0.046	0.36715	0.34838	0.28447
0.046667	0.36888	0.35102	0.28009
0.047333	0.36438	0.35966	0.27596
0.048	0.35575	0.36884	0.27541
0.048667	0.34682	0.37439	0.27879
0.049333	0.34134	0.37525	0.28341
0.05	0.34142	0.37262	0.28596

## Sheet: Suppl. Fig. 5
SUPPLEMENTARY FIGURE 5
Time (s)	Signal (kHz)
0	0
0.70431	0.0060696
1.4074	0.012139
2.1112	0.0060696
2.8149	0
3.5184	0
4.2221	0
4.9261	0
5.6297	0
6.3335	0
7.0375	0
7.7574	0
8.4766	0
9.1806	10.338
9.8843	10.09
10.604	9.3371
11.324	8.5697
12.028	8.7396
12.747	8.296
13.451	8.1636
14.155	7.4552
14.874	7.3486
15.578	7.4433
16.298	6.7345
17.002	7.0937
17.721	7.0448
18.441	6.7221
19.145	6.6505
19.864	7.0768
20.584	6.8193
21.288	6.6984
21.991	6.2916
22.695	5.957
23.399	6.4028
24.102	6.8471
24.822	6.1317
25.526	6.7918
26.229	6.5678
26.949	6.7953
27.653	6.4254
28.372	6.518
29.092	5.9569
29.796	6.4381
30.5	6.0263
31.219	6.6836
31.923	6.3153
32.627	6.1253
33.346	6.7335
34.05	6.7494
34.77	6.0997
35.474	6.1194
36.178	6.7166
36.881	6.8798
37.617	6.732
38.337	7.1922
39.04	6.5358
39.744	6.9311
40.448	7.0548
41.151	5.6521
41.855	6.3893
42.575	6.5186
43.279	6.2707
43.982	6.1757
44.686	6.3836
45.39	6.5989
46.126	6.0445
46.861	6.5909
47.565	6.4044
48.285	6.4615
49.021	7.1408
49.724	6.7202
50.428	6.0879
51.164	6.3538
51.884	6.1388
52.619	6.2722
53.355	5.9991
54.075	6.8457
54.794	6.6709
55.514	6.2253
56.234	6.5918
56.954	6.3796
57.673	6.2084
58.393	6.5256
59.129	6.3784
59.864	6.5278
60.6	6.3446
61.335	6.9058
62.055	6.2359
62.791	6.4443
63.527	6.8379
64.246	6.3008
64.982	6.6119
65.718	6.1467
66.453	6.7246
67.173	6.6855
67.909	6.6791
68.629	6.2731
69.364	6.4361
70.1	6.086
70.82	6.0687
71.539	3.945
72.259	3.945
72.995	0
73.714	0
74.45	0
75.17	0
75.89	0
76.61	0
77.329	0
78.065	0
78.785	0
79.504	0
80.24	0
80.96	0
81.68	0
82.416	0
83.152	0
83.887	0
84.623	0
85.358	0

## Sheet: Suppl. Fig. 6
SUPPLEMENTARY FIGURE 6A							SUPPLEMENTARY FIGURE 6B
Specular		Specular repeat		Diffraction			Specular		Specular repeat		Diffraction
Dose (ML)	Counts (kHz)	Dose (ML)	Counts (kHz)	Dose (ML)	Counts (kHz)		Coverage (ML)	I/I0	Coverage (ML)	I/I0	Coverage (ML)	I/I0
0	22.895	0	23.401	0	0.044836		0	0.98345	0	0.98933	0	0.51797
0.0026025	23.331	0	22.542	0	0.07635		0	1.0281	0	0.99506	0	0.40239
0.0089131	22.903	0	22.672	0	0.059314		0	0.97891	0	1.0175	0	0.37428
0.023627	22.793	0	23.182	0	0.055169		0	0.98945	0	1.0075	0	0.35877
0.043077	22.877	0	22.956	0	0.052883		0	0.98943	0	1.0255	0	0.45407
0.069084	22.672	0	23.366	0	0.066931		0	0.99533	0	0.99423	0	0.53203
0.095219	22.536	0	22.653	0	0.078423		0.00010409	1.0143	0.00014045	0.98311	0.0001338	0.54964
0.11518	22.697	0.0035117	22.4	0.0033453	0.081018		0.0003564	0.9957	0.00065195	0.98958	0.00040174	0.45104
0.13588	22.285	0.01631	22.547	0.010048	0.066485		0.00094417	0.99089	0.0015117	1.0024	0.0012356	0.28818
0.15758	22.68	0.037849	22.84	0.030928	0.042478		0.0017201	0.99456	0.0027184	0.99767	0.0023421	0.24025
0.18783	21.983	0.068145	22.732	0.05869	0.035413		0.0027557	0.98564	0.0037153	1.0374	0.0032581	0.69809
0.21406	22.485	0.09323	23.638	0.08172	0.1029		0.0037943	0.97972	0.0047128	0.98084	0.0041723	0.36108
0.23944	22.576	0.11838	22.348	0.10475	0.053225		0.004586	0.98675	0.0059179	0.99149	0.0052846	0.56881
0.27342	22.126	0.14883	22.591	0.13282	0.083843		0.0054057	0.96882	0.0069087	0.95156	0.0064009	0.52926
0.30112	22.016	0.17392	21.681	0.16106	0.078013		0.0062637	0.98597	0.0081163	0.9831	0.0073336	0.33446
0.34224	22.162	0.20457	22.4	0.1847	0.0493		0.0074569	0.9557	0.0091033	0.95668	0.0084944	0.46311
0.38981	21.476	0.22968	21.798	0.21419	0.068263		0.0084896	0.97752	0.010302	0.95229	0.0096839	0.49122
0.44345	22.094	0.26024	21.698	0.24447	0.072407		0.0094863	0.98147	0.011499	0.95004	0.010684	0.46814
0.48945	21.801	0.29083	21.646	0.26998	0.069005		0.010818	0.96189	0.012696	0.95673	0.011928	0.27705
0.5564	21.44	0.32149	21.799	0.30182	0.040837		0.011901	0.95712	0.013673	0.96584	0.013236	0.47378
0.6152	21.077	0.3466	22.006	0.33536	0.069836		0.013504	0.96346	0.014656	0.95058	0.014365	0.50927
0.67708	20.607	0.37188	21.659	0.3644	0.075068		0.015352	0.93365	0.015646	0.9699	0.015913	0.47027
0.75545	19.938	0.39739	22.099	0.40429	0.069318		0.017427	0.96049	0.01665	0.89249	0.017436	0.27189
0.83746	20.372	0.42335	20.335	0.44369	0.040077		0.0192	0.94776	0.017884	0.96993	0.019152	0.52631
0.90633	19.807	0.4553	22.1	0.48822	0.077579		0.021768	0.93206	0.019159	0.92575	0.020992	0.40528
0.97587	19.752	0.48839	21.093	0.53613	0.05974		0.024012	0.91628	0.020252	0.94445	0.023505	0.61314
1.0598	19.313	0.51685	21.519	0.6019	0.090378		0.026363	0.89587	0.021369	0.92682	0.025776	1.1134
1.1294	19.276	0.54597	21.117	0.6616	0.16411		0.029323	0.8668	0.022548	0.94084	0.028638	0.61202
1.1991	18.774	0.57679	21.437	0.73727	0.090213		0.032401	0.88566	0.024247	0.92574	0.031614	0.63003
1.2837	18.343	0.62136	21.093	0.81643	0.092868		0.03497	0.86107	0.025881	0.91869	0.034663	0.42444
1.3681	18.19	0.66438	20.932	0.89809	0.062564		0.03755	0.85872	0.027667	0.88213	0.03718	0.30591
1.4378	18.09	0.71155	20.099	0.96587	0.045091		0.040643	0.83963	0.030048	0.90651	0.039713	0.43126
1.5223	18.295	0.77473	20.655	1.0345	0.063568		0.043197	0.838	0.032673	0.90659	0.042743	0.3731
1.6071	18.003	0.84474	20.656	1.117	0.054996		0.045736	0.8162	0.035481	0.8875	0.045771	0.3243
1.6911	17.877	0.92007	20.222	1.2001	0.047802		0.0488	0.79743	0.037859	0.84876	0.048259	0.32426
1.7745	17.777	0.98424	19.339	1.2687	0.047796		0.051835	0.79081	0.040786	0.8619	0.051276	0.85846
1.8571	17.468	1.0636	19.638	1.3525	0.12654		0.054326	0.78643	0.043233	0.88463	0.053743	0.52719
1.9252	17.478	1.1304	20.156	1.4214	0.077709		0.057331	0.79535	0.045688	0.83453	0.056715	0.43998
1.9931	16.928	1.1978	19.015	1.5049	0.064853		0.060321	0.78266	0.048122	0.84643	0.05915	0.38375
2.0757	16.506	1.265	19.286	1.5738	0.056566		0.063268	0.77717	0.050561	0.82975	0.061573	0.5845
2.1585	16.922	1.3326	18.906	1.6427	0.086157		0.066171	0.77283	0.052971	0.83066	0.064497	0.68977
2.2262	16.052	1.3998	18.926	1.7263	0.10167		0.069028	0.75942	0.055375	0.78853	0.067402	0.76123
2.2941	15.928	1.4672	17.966	1.81	0.11221		0.07137	0.75983	0.058281	0.80411	0.070295	0.67269
2.3618	15.71	1.5492	18.321	1.8939	0.099156		0.073694	0.73594	0.061175	0.8336	0.072648	0.5894
2.4298	16.523	1.6313	18.993	1.9625	0.086879		0.076501	0.71757	0.063542	0.80775	0.074995	0.4482
2.5119	15.979	1.699	18.404	2.0314	0.066066		0.079295	0.73568	0.066401	0.7785	0.077835	0.65275
2.5798	15.021	1.7811	17.738	2.1152	0.096217		0.08157	0.69784	0.069247	0.74845	0.080168	0.65788
2.6665	14.948	1.8634	17.053	2.1844	0.096973		0.083835	0.69246	0.071576	0.76084	0.08247	0.82751
2.7343	15.719	1.9312	17.336	2.2532	0.12198		0.086084	0.68298	0.074386	0.78471	0.08475	0.37057
2.8162	15.374	2.0135	17.879	2.3216	0.054623		0.088329	0.71832	0.077178	0.74897	0.087515	0.76885
2.8981	15.284	2.0957	17.065	2.4051	0.11333		0.091023	0.69466	0.079952	0.73645	0.089782	0.65796
2.9656	14.85	2.178	16.78	2.474	0.096985		0.09324	0.65303	0.08272	0.73777	0.092036	1.1937
3.033	15.072	2.2606	16.81	2.5429	0.17595		0.09605	0.64987	0.084975	0.70422	0.094757	0.57127
3.1152	14.086	2.3284	16.046	2.6265	0.084207		0.098238	0.68337	0.087207	0.70656	0.097467	0.41835
3.1823	15.149	2.3958	16.099	2.7104	0.061666		0.10086	0.66837	0.089435	0.6872	0.099672	0.48879
3.2497	14.341	2.4634	15.658	2.7791	0.072048		0.10347	0.66445	0.09165	0.68649	0.10188	0.89289
3.3313	14.258	2.531	15.642	2.848	0.13161		0.1056	0.64558	0.094326	0.69122	0.10407	0.58495
3.4132	14.32	2.6132	15.749	2.9171	0.086224		0.10772	0.65522	0.096982	0.68055	0.10671	0.69724
3.4807	13.935	2.6953	15.506	3.0007	0.10277		0.11029	0.61236	0.099626	0.6787	0.10886	0.6318
3.562	13.772	2.7776	15.464	3.0693	0.093128		0.11238	0.65859	0.10179	0.69751	0.11147	0.5844
3.629	13.11	2.8453	15.893	3.153	0.086142		0.11446	0.62347	0.1044	0.66802	0.1136	0.84333
3.6961	13.773	2.9275	15.221	3.2216	0.12431		0.11697	0.61986	0.10653	0.67278	0.11572	0.55802
3.7632	13.694	2.9951	15.329	3.2903	0.082254		0.11947	0.62256	0.10927	0.64257	0.11827	0.70985
3.8303	13	3.0823	14.641	3.3737	0.10463		0.12152	0.60579	0.11138	0.66331	0.12081	1.155
3.8977	12.405	3.15	15.113	3.4573	0.17026		0.12398	0.59872	0.11348	0.65644	0.12289	0.57149
3.9645	12.967	3.218	14.957	3.526	0.084239		0.12599	0.56994	0.11557	0.61319	0.12539	0.57046
4.0316	13	3.2856	13.971	3.6091	0.084086		0.12799	0.59876	0.11765	0.62715	0.12788	1.0232
4.0985	12.228	3.3534	14.289	3.6925	0.15082		0.12998	0.59535	0.1203	0.63436	0.12992	0.81601
4.1656	13.128	3.4402	14.454	3.7611	0.12028		0.13196	0.56518	0.12235	0.60574	0.13238	0.59955
4.2466	12.076	3.5078	13.802	3.8445	0.088375		0.13394	0.5393	0.12438	0.60002	0.13483	0.87527
4.3134	12.233	3.5755	13.671	3.9281	0.12902		0.13589	0.56371	0.12698	0.62654	0.13683	0.84273
4.3946	12.031	3.6623	14.275	3.9965	0.12422		0.13784	0.56518	0.12958	0.58281	0.13881	0.63144
4.4757	11.79	3.7495	13.279	4.0651	0.093076		0.13978	0.5316	0.1317	0.60664	0.14079	0.31645
4.5569	11.969	3.8215	13.822	4.1336	0.046645		0.1417	0.57074	0.13425	0.59364	0.14317	0.66499
4.624	11.873	3.9084	13.526	4.217	0.098021		0.14402	0.52499	0.13636	0.61669	0.14513	0.86
4.6908	11.558	3.9806	14.051	4.2856	0.12677		0.14592	0.53182	0.13888	0.57569	0.14707	1.2153
4.7766	11.859	4.0675	13.117	4.3543	0.17914		0.14821	0.52304	0.14098	0.55509	0.14955	0.71047
4.8621	11.466	4.1403	12.647	4.4424	0.10472		0.15048	0.51255	0.14304	0.57655	0.15201	0.71954
4.9431	11.405	4.2122	13.136	4.5303	0.10606		0.15275	0.52033	0.14496	0.56273	0.15432	0.95478
5.0239	11.051	4.2797	12.822	4.6136	0.14074		0.1546	0.51617	0.14687	0.54646	0.15674	1.0539
5.1097	11.355	4.3473	12.451	4.7016	0.15535		0.15645	0.50249	0.14932	0.55112	0.15862	0.502
5.1762	10.841	4.434	12.557	4.77	0.073996		0.1588	0.51555	0.1512	0.52456	0.16088	0.83088
5.2428	10.444	4.5015	11.952	4.8531	0.12247		0.16112	0.49848	0.15322	0.52261	0.16312	0.66363
5.3285	10.989	4.5738	11.908	4.9362	0.09782		0.16331	0.49584	0.15522	0.5168	0.16496	0.67996
5.4139	10.966	4.6463	11.775	5.0046	0.10023		0.16548	0.48045	0.15731	0.52349	0.16679	0.67636
5.4804	10.725	4.7222	11.928	5.073	0.099696		0.16777	0.49365	0.15971	0.51515	0.16861	0.96363
5.5468	10.427	4.8101	11.737	5.1415	0.14204		0.16953	0.4713	0.16206	0.50077	0.17081	0.90521
5.6132	10.649	4.8968	11.41	5.2246	0.13343		0.17129	0.45405	0.16389	0.48787	0.17311	0.80538
5.6986	10.07	4.9645	11.116	5.3122	0.11872		0.17353	0.47775	0.16583	0.48929	0.1754	0.85297
5.7648	9.8513	5.037	11.148	5.4003	0.12573		0.17576	0.47672	0.16763	0.50385	0.17717	0.7929
5.8502	9.9559	5.1045	11.48	5.4687	0.11688		0.17748	0.46624	0.16954	0.49713	0.17944	0.46881
5.9358	9.5503	5.1766	11.327	5.5566	0.069104		0.17918	0.45331	0.17145	0.48982	0.18169	1.0374
6.0021	9.9303	5.249	11.16	5.6447	0.15291		0.18089	0.46293	0.17373	0.47786	0.18393	1.1768
6.0875	9.8218	5.3361	10.888	5.7329	0.17347		0.18306	0.4378	0.17561	0.44927	0.18614	1.0134
6.1678	9.5218	5.4082	10.236	5.8208	0.14937		0.18473	0.42827	0.17748	0.48917	0.18834	0.70859
6.2534	9.3036	5.4805	11.146	5.9086	0.10445		0.18688	0.43282	0.17922	0.4594	0.19004	0.85705
6.3191	9.1824	5.5481	10.467	5.9769	0.12633		0.18901	0.41519	0.18106	0.47972	0.19172	1.1294
6.3853	9.0155	5.6202	10.93	6.0451	0.16647		0.19066	0.43171	0.18277	0.46022	0.1934	0.93195
6.4515	9.171	5.6874	10.486	6.1134	0.13737		0.19277	0.42699	0.18461	0.44512	0.19507	0.92126
6.5181	9.4101	5.7601	10.142	6.1817	0.1358		0.19474	0.41395	0.18643	0.46661	0.19721	0.76167
6.6032	8.881	5.8322	10.632	6.2694	0.11227		0.19682	0.40446	0.1886	0.42625	0.19885	1.0327
6.6696	8.6351	5.919	9.712	6.3376	0.15223		0.19841	0.39919	0.1904	0.43326	0.20049	1.2142
6.7358	9.0319	5.9916	9.8717	6.4058	0.17898		0.2	0.39194	0.19218	0.42311	0.20212	1.2064
6.821	8.634	6.0637	9.6405	6.474	0.17782		0.20158	0.3987	0.19396	0.43474	0.20375	1.0086
6.9059	7.9732	6.1363	9.9053	6.5425	0.14867		0.20317	0.40909	0.19572	0.43449	0.20535	0.7548
6.991	8.4701	6.2084	9.8997	6.6104	0.11126		0.20518	0.38609	0.19783	0.44252	0.20696	0.81418
7.076	8.0967	6.2951	10.083	6.6786	0.12001		0.20674	0.3754	0.19991	0.4218	0.20901	1.0104
7.1611	8.3461	6.3817	9.6106	6.7665	0.14894		0.20829	0.39265	0.20164	0.42543	0.21104	0.92212
7.246	8.3012	6.454	9.6933	6.8542	0.13592		0.21028	0.37535	0.20336	0.42847	0.21306	0.84007
7.331	7.8837	6.5262	9.7625	6.9418	0.12383		0.21224	0.34663	0.20542	0.39953	0.21474	0.78068
7.4023	7.7607	6.6131	9.1033	7.015	0.11507		0.21419	0.36823	0.20711	0.4083	0.21629	1.0257
7.4871	7.752	6.6851	9.3031	7.0831	0.1512		0.21613	0.35199	0.2088	0.3817	0.21794	0.62289
7.5532	8.5344	6.7573	8.697	7.1561	0.091815		0.21805	0.36284	0.21047	0.4346	0.2199	1.1679
7.6195	7.7834	6.8294	9.9022	7.2434	0.17216		0.21996	0.36089	0.21247	0.39234	0.22186	0.78577
7.6904	7.7338	6.9161	8.9393	7.3308	0.11582		0.22186	0.34274	0.21413	0.38777	0.2238	1.0873
7.7756	7.5722	6.9884	8.8352	7.4183	0.16028		0.22344	0.33739	0.21611	0.38387	0.22573	1.2108
7.8606	7.5775	7.0753	8.7464	7.5061	0.17847		0.22531	0.33701	0.21808	0.3696	0.22722	0.9011
7.9457	7.554	7.1621	8.4213	7.5742	0.13282		0.22676	0.37103	0.2197	0.39312	0.22912	1.5294
8.0307	7.3473	7.2344	8.9572	7.6618	0.22544		0.22821	0.33838	0.22132	0.36428	0.23101	1.091
8.1019	7.3319	7.3067	8.3	7.7492	0.16082		0.22974	0.33622	0.22324	0.37893	0.23247	1.4079
8.1724	6.6816	7.3933	8.6339	7.8172	0.20753		0.23158	0.32919	0.22484	0.37455	0.23392	1.6005
8.2433	7.4221	7.4657	8.534	7.8853	0.23591		0.2334	0.32942	0.22643	0.36516	0.23578	1.5804
8.3141	6.6896	7.5379	8.3201	7.973	0.23296		0.23521	0.3284	0.228	0.36102	0.23763	1.1701
8.3802	6.9726	7.6101	8.2257	8.0605	0.17247		0.237	0.31942	0.22957	0.35682	0.23946	1.1544
8.4464	6.959	7.6824	8.1301	8.1481	0.17016		0.23849	0.31875	0.23112	0.35678	0.24097	1.2611
8.517	6.7077	7.7542	8.1291	8.221	0.18589		0.23997	0.29047	0.23267	0.3387	0.24278	1.6486
8.5878	7.2208	7.8264	7.7172	8.3085	0.243		0.24144	0.32267	0.23421	0.3292	0.24428	1.6653
8.6729	6.5661	7.8988	7.5007	8.3814	0.24546		0.2429	0.29082	0.23575	0.3451	0.24577	1.2208
8.7438	6.8073	7.9713	7.8629	8.4546	0.17995		0.24425	0.30313	0.23727	0.33829	0.24724	0.98618
8.829	6.8403	8.0434	7.7079	8.5272	0.14537		0.2456	0.30253	0.23878	0.34953	0.249	1.1559
8.9135	6.8651	8.1158	7.964	8.6146	0.17038		0.24704	0.29161	0.24058	0.31091	0.25046	1.3281
8.9797	5.9908	8.2021	7.0839	8.6876	0.19576		0.24846	0.31392	0.24207	0.33308	0.25192	1.7165
9.0643	6.1878	8.2742	7.5892	8.7605	0.25301		0.25017	0.28546	0.24386	0.33302	0.25336	1.1008
9.1306	6.358	8.361	7.5877	8.8337	0.16227		0.25158	0.29594	0.24533	0.34483	0.2548	1.55
9.2011	6.5074	8.4331	7.8568	8.9067	0.22848		0.25327	0.29738	0.2471	0.32699	0.25651	1.5686
9.2721	6.3062	8.5199	7.4503	8.9941	0.23122		0.25493	0.29845	0.24855	0.32635	0.2582	1.809
9.3428	5.887	8.592	7.4359	9.0813	0.26666		0.25623	0.26044	0.25	0.30141	0.25989	1.5278
9.4281	6.5525	8.6641	6.8675	9.1689	0.2252		0.25787	0.26901	0.25143	0.31052	0.26157	1.5459
9.4986	5.7935	8.7362	7.0752	9.2566	0.22787		0.25915	0.27641	0.25315	0.31609	0.26323	0.80629
9.5695	6.1286	8.8227	7.2021	9.3442	0.11885		0.26051	0.2829	0.25457	0.30654	0.26461	1.528
9.6403	5.9736	8.8947	6.9844	9.4173	0.22523		0.26187	0.27415	0.25627	0.31793	0.26626	1.5899
9.7251	5.9441	8.9816	7.2438	9.5052	0.23435		0.26321	0.25593	0.25767	0.30668	0.26789	1.6782
9.8101	5.691	9.0537	6.9877	9.5925	0.24737		0.26482	0.28486	0.25906	0.30874	0.26951	1.2719
9.895	6.0327	9.1258	7.0346	9.68	0.18749		0.26614	0.25187	0.26044	0.29266	0.27112	1.7375
9.9803	5.6216	9.1978	6.6683	9.7676	0.25611		0.26746	0.26643	0.26219	0.28325	0.27245	1.3991
10.051	5.5569	9.2893	6.4538	9.8404	0.20622		0.26878	0.25969	0.26357	0.30347	0.27404	1.2156
10.121	5.75	9.3617	6.9145	9.928	0.17918		0.27034	0.25841	0.26519	0.28845	0.27562	1.7812
10.192	5.5834	9.4481	6.5723	10.016	0.26255		0.2719	0.24741	0.26654	0.30037	0.27719	1.1838
10.277	5.6696	9.5201	6.8438	10.103	0.17449		0.27344	0.26227	0.26789	0.28415	0.27848	1.6176
10.347	5.5289	9.5924	6.4742	10.176	0.23843		0.27498	0.24439	0.26922	0.26506	0.28003	1.5622
10.418	5.1352	9.6643	6.0394	10.264	0.23027		0.27625	0.24158	0.27082	0.26976	0.28157	1.842
10.489	5.3887	9.7512	6.1463	10.352	0.27151		0.2775	0.24998	0.27214	0.27208	0.28284	1.6178
10.559	4.8161	9.8234	6.1992	10.425	0.23847		0.27876	0.24273	0.27379	0.27453	0.28435	1.8575
10.644	5.3771	9.9145	6.255	10.512	0.27381		0.28025	0.24648	0.27509	0.25493	0.28561	1.336
10.729	4.9968	9.9866	5.8086	10.585	0.19693		0.28149	0.24036	0.27639	0.2607	0.28686	1.6654
10.814	5.2229	10.059	5.94	10.658	0.24549		0.28273	0.22325	0.27768	0.24482	0.28834	1.6302
10.898	4.9015	10.131	5.5782	10.745	0.24029		0.28395	0.23427	0.27896	0.26142	0.28958	2.4248
10.983	5.0801	10.204	5.9564	10.819	0.35741		0.28517	0.20937	0.28023	0.26422	0.2908	1.5698
11.054	5.4244	10.276	6.0201	10.892	0.2314		0.28662	0.23376	0.28184	0.26718	0.29202	2.3753
11.124	5.1858	10.367	6.0876	10.965	0.35012		0.28806	0.21723	0.28309	0.24599	0.29323	2.4219
11.195	4.711	10.439	5.6048	11.037	0.357		0.28949	0.22706	0.28467	0.24899	0.29443	2.1175
11.266	5.007	10.53	5.6733	11.11	0.31212		0.29091	0.21309	0.28591	0.25746	0.29563	2.3975
11.337	4.6617	10.603	5.8661	11.183	0.3534		0.29233	0.22085	0.28715	0.24068	0.29705	1.8789
11.407	4.7335	10.675	5.4839	11.271	0.27696		0.2935	0.23582	0.28837	0.25504	0.29823	2.1364
11.478	4.6505	10.747	5.811	11.344	0.31491		0.29466	0.22545	0.28992	0.23735	0.29965	2.0106
11.562	4.8	10.839	5.408	11.431	0.29637		0.29582	0.2048	0.29113	0.23999	0.30081	2.4865
11.647	4.8913	10.911	5.4682	11.504	0.36652		0.29697	0.21767	0.29233	0.24872	0.30197	2.4282
11.732	4.5123	10.983	5.667	11.577	0.35792		0.29812	0.20266	0.29352	0.23687	0.30335	2.7405
11.816	4.3403	11.055	5.397	11.665	0.40396		0.29925	0.20579	0.29471	0.24984	0.3045	2.1113
11.901	4.3766	11.127	5.6926	11.738	0.3112		0.30039	0.20218	0.29589	0.22156	0.30564	2.1205
11.972	4.4652	11.199	5.0481	11.811	0.31257		0.30173	0.20867	0.29738	0.22816	0.30677	2.1918
12.042	4.5614	11.291	5.1985	11.884	0.32308		0.30307	0.21264	0.29886	0.22584	0.30789	1.7651
12.113	4.0785	11.382	5.1457	11.957	0.26019		0.3044	0.19617	0.30002	0.22871	0.30901	2.1762
12.184	4.2607	11.455	5.2111	12.03	0.32078		0.30572	0.18869	0.30117	0.21885	0.31012	2.4551
12.254	4.5009	11.527	4.9865	12.103	0.36188		0.30703	0.19027	0.30262	0.19549	0.31123	2.9858
12.325	4.5506	11.618	4.4541	12.176	0.44012		0.30812	0.19412	0.30375	0.2209	0.31233	2.0766
12.396	4.4927	11.69	5.0331	12.249	0.3061		0.3092	0.1983	0.30518	0.21316	0.31342	3.3103
12.466	4.1545	11.782	4.8568	12.322	0.48794		0.31027	0.17731	0.3066	0.20413	0.31472	2.8049
12.542	4.0623	11.873	4.651	12.409	0.41346		0.31135	0.18523	0.30771	0.22625	0.31601	1.9808
12.613	3.9001	11.945	5.1549	12.496	0.29197		0.31241	0.19567	0.30911	0.21212	0.31729	2.4127
12.688	4.0212	12.037	4.8332	12.584	0.35563		0.31347	0.19783	0.31021	0.19252	0.31857	2.4064
12.758	4.0341	12.109	4.3864	12.671	0.3547		0.31452	0.19532	0.3113	0.19623	0.31984	2.5391
12.848	3.8884	12.181	4.471	12.759	0.37427		0.31557	0.18061	0.31238	0.20656	0.32088	2.1914
12.918	3.9481	12.253	4.7064	12.832	0.32302		0.31668	0.1766	0.31346	0.21229	0.32214	2.6053
13.003	3.811	12.325	4.837	12.92	0.38402		0.31771	0.16955	0.31483	0.19671	0.32338	2.7767
13.074	4.0485	12.416	4.4821	13.007	0.40929		0.3188	0.17482	0.31589	0.18783	0.32461	2.7422
13.159	3.7128	12.488	4.2797	13.095	0.40421		0.31982	0.17538	0.31694	0.18462	0.32563	2.5192
13.229	3.9695	12.56	4.2064	13.168	0.37134		0.32111	0.16904	0.318	0.18666	0.32685	2.8413
13.314	4.0464	12.632	4.2529	13.256	0.41881		0.32211	0.17164	0.31933	0.18754	0.32806	2.8482
13.385	3.6204	12.724	4.273	13.343	0.41983		0.32332	0.16568	0.32036	0.17008	0.32906	3.3409
13.455	3.9998	12.796	3.8753	13.416	0.49246		0.32431	0.176	0.32167	0.1814	0.33033	3.1089
13.526	3.8767	12.887	4.1332	13.509	0.45826		0.3255	0.16141	0.32277	0.19553	0.33131	3.4303
13.596	3.6408	12.965	4.4552	13.582	0.50563		0.32648	0.17257	0.32386	0.18155	0.3323	2.8102
13.667	3.5318	13.041	4.1365	13.655	0.41422		0.32766	0.17591	0.32514	0.17125	0.33327	2.5536
13.737	3.6787	13.133	3.9018	13.728	0.37641		0.32863	0.15739	0.32622	0.18586	0.33424	2.8035
13.808	3.61	13.21	4.2349	13.801	0.41324		0.32959	0.17389	0.32728	0.16919	0.33521	3.8522
13.878	3.5	13.287	3.855	13.874	0.56783		0.33055	0.16853	0.32855	0.18233	0.33617	3.5765
13.949	3.6306	13.379	4.1544	13.947	0.52718		0.3315	0.15828	0.32979	0.18113	0.33731	3.4767
14.02	3.6843	13.47	4.1269	14.035	0.51248		0.33246	0.15354	0.33077	0.16552	0.33845	3.6691
14.09	3.4059	13.542	3.7714	14.123	0.54083		0.3334	0.15993	0.332	0.16972	0.33939	3.9747
14.179	3.4297	13.633	3.867	14.195	0.58587		0.33433	0.15694	0.33297	0.17674	0.34057	3.7289
14.264	3.492	13.706	4.0269	14.288	0.54965		0.33526	0.15216	0.3342	0.17796	0.34169	2.9746
14.334	3.4414	13.798	4.0548	14.376	0.43847		0.33619	0.15784	0.3354	0.16985	0.34261	3.9412
14.405	3.2779	13.888	3.8699	14.449	0.58095		0.33712	0.16017	0.3366	0.15521	0.34377	4.0055
14.476	3.2813	13.98	3.5363	14.541	0.59043		0.33804	0.14807	0.33754	0.15525	0.34468	4.7245
14.561	3.2843	14.052	3.5374	14.614	0.69641		0.33918	0.1491	0.33872	0.16326	0.34559	3.4785
14.631	3.276	14.143	3.7199	14.687	0.51274		0.34027	0.15181	0.3399	0.1583	0.34667	3.8514
14.701	3.1573	14.235	3.6068	14.775	0.5677		0.34117	0.14961	0.34083	0.14997	0.34756	4.6814
14.772	3.2541	14.308	3.4169	14.848	0.69005		0.34206	0.14251	0.34198	0.14461	0.34868	4.283
14.842	3.0481	14.399	3.295	14.94	0.63132		0.34295	0.14265	0.34314	0.16106	0.34957	4.1451
14.913	3.3845	14.49	3.6696	15.014	0.611		0.34401	0.14278	0.3441	0.15549	0.35067	3.8812
14.983	3.2152	14.568	3.5427	15.106	0.57209		0.34489	0.14242	0.34524	0.14824	0.35154	4.2643
15.054	3.1253	14.659	3.3776	15.179	0.62857		0.34576	0.13726	0.34637	0.15904	0.35241	4.8361
15.138	3.0083	14.751	3.6236	15.252	0.71286		0.34663	0.14147	0.34726	0.14728	0.35327	3.8723
15.209	3.0477	14.823	3.3557	15.325	0.57078		0.34749	0.13251	0.34819	0.14846	0.35435	5.0599
15.294	2.9718	14.9	3.3825	15.418	0.74584		0.34835	0.14714	0.3493	0.1346	0.3552	5.2016
15.364	2.8719	14.991	3.0667	15.491	0.76672		0.3492	0.13978	0.35017	0.14012	0.35627	5.0792
15.453	3.0495	15.064	3.1926	15.583	0.74868		0.35005	0.13587	0.35126	0.15429	0.3571	5.5238
15.524	3.0399	15.155	3.5154	15.656	0.81422		0.35106	0.13078	0.35217	0.13408	0.35816	4.4296
15.594	2.6695	15.232	3.0549	15.749	0.65294		0.3519	0.1325	0.35325	0.13588	0.35899	4.509
15.679	2.9263	15.323	3.0959	15.822	0.66464		0.3529	0.1292	0.35409	0.1424	0.36003	4.8739
15.75	3.0113	15.396	3.2445	15.915	0.71842		0.35373	0.12485	0.35516	0.13721	0.36106	5.1716
15.839	2.4915	15.487	3.1264	16.007	0.7623		0.35477	0.13258	0.35605	0.13513	0.36187	5.4961
15.91	2.7666	15.564	3.0789	16.08	0.81014		0.35558	0.13216	0.35709	0.12818	0.36289	4.826
15.999	2.7063	15.655	2.9205	16.173	0.71136		0.3564	0.11605	0.35814	0.13475	0.3639	5.146
16.07	2.4289	15.747	3.0703	16.265	0.75853		0.35737	0.12722	0.35895	0.1331	0.3647	4.7327
16.14	2.8937	15.819	3.0326	16.339	0.69761		0.35817	0.13091	0.35982	0.1395	0.3657	5.5302
16.211	2.9382	15.896	3.1785	16.431	0.81517		0.35918	0.10832	0.36068	0.12761	0.36648	5.0127
16.3	2.5973	15.973	2.9075	16.504	0.73888		0.35997	0.12027	0.36154	0.13385	0.36731	5.8319
16.371	2.7511	16.05	3.0498	16.583	0.85964		0.36097	0.11765	0.36255	0.13179	0.36809	6.7575
16.46	2.4375	16.142	3.0028	16.656	0.99606		0.36175	0.1056	0.36355	0.13316	0.36891	6.3849
16.549	2.5656	16.233	3.0339	16.734	0.94114		0.36253	0.1258	0.36455	0.1322	0.36987	5.2309
16.62	2.6551	16.325	3.0121	16.826	0.77105		0.3633	0.12773	0.36538	0.10968	0.37068	5.9017
16.69	2.4653	16.402	2.4991	16.904	0.86993		0.36428	0.11291	0.36621	0.12847	0.37149	6.5367
16.779	2.2976	16.479	2.9272	16.982	0.96353		0.36504	0.1196	0.36703	0.1277	0.37224	6.0042
16.868	2.4373	16.556	2.9097	17.056	0.88503		0.366	0.10597	0.368	0.11798	0.37304	8.0837
16.939	2.3501	16.648	2.6882	17.134	1.1916		0.36696	0.11154	0.36881	0.11823	0.37378	5.9842
17.028	2.6674	16.724	2.6939	17.207	0.88208		0.3677	0.11543	0.36962	0.10997	0.37456	8.2589
17.099	2.5064	16.802	2.5056	17.285	1.2174		0.36845	0.10718	0.37042	0.12044	0.37549	8.7341
17.188	2.485	16.879	2.7442	17.378	1.2874		0.36938	0.099886	0.37122	0.12415	0.37626	8.0584
17.277	2.291	16.956	2.8288	17.456	1.1878		0.37031	0.10596	0.37215	0.11324	0.37717	6.6004
17.348	2.6872	17.047	2.58	17.548	0.97291		0.37104	0.10217	0.37294	0.11978	0.37794	7.9529
17.423	2.2914	17.124	2.7292	17.626	1.1723		0.37196	0.11596	0.37372	0.11346	0.37884	7.5276
17.512	2.4027	17.201	2.5851	17.719	1.1096		0.37268	0.10896	0.37449	0.1069	0.37959	7.4602
17.583	2.3678	17.278	2.4357	17.797	1.0997		0.37358	0.10803	0.37526	0.11597	0.38034	8.2077
17.672	2.1851	17.355	2.6422	17.875	1.2098		0.37448	0.099599	0.37603	0.10661	0.38123	9.4318
17.747	2.5089	17.432	2.429	17.968	1.3903		0.37519	0.11682	0.37693	0.10723	0.38197	8.7918
17.836	2.3138	17.524	2.4431	18.045	1.2959		0.37594	0.099617	0.37783	0.10556	0.38284	7.5658
17.926	2.3557	17.615	2.4052	18.138	1.1152		0.37682	0.10446	0.37858	0.11108	0.38357	6.5678
17.996	1.9752	17.692	2.5308	18.216	0.96811		0.37751	0.10294	0.37947	0.10583	0.38443	8.0716
18.085	2.3222	17.784	2.4113	18.309	1.1898		0.37839	0.094995	0.38021	0.10342	0.38514	9.4461
18.16	2.2255	17.861	2.3563	18.387	1.3924		0.37912	0.10907	0.38108	0.10822	0.38599	8.7943
18.25	2.0555	17.952	2.4657	18.479	1.2963		0.37997	0.10059	0.38195	0.10451	0.3867	9.0251
18.32	2.4307	18.044	2.3811	18.557	1.3303		0.38083	0.10241	0.38268	0.1108	0.38754	11.012
18.391	2.0188	18.121	2.5246	18.65	1.6232		0.3815	0.085868	0.3834	0.10558	0.38824	9.5044
18.466	2.183	18.198	2.4056	18.728	1.401		0.38234	0.10095	0.38411	0.10079	0.38893	10.232
18.555	2.2776	18.275	2.2965	18.806	1.5082		0.38305	0.09675	0.38482	0.098632	0.38962	9.8841
18.644	2.0745	18.352	2.2473	18.884	1.4569		0.38388	0.089361	0.38553	0.10658	0.39031	8.8319
18.72	2.0621	18.429	2.4283	18.962	1.3018		0.38453	0.10567	0.38637	0.10432	0.39099	12.209
18.809	2.0406	18.52	2.3768	19.04	1.7996		0.38518	0.087764	0.38707	0.092109	0.39167	9.9225
18.884	2.055	18.598	2.0987	19.118	1.4626		0.38587	0.094904	0.38776	0.096206	0.39247	9.9985
18.959	2.0559	18.675	2.192	19.211	1.4738		0.38668	0.099016	0.38858	0.10437	0.39314	12.482
19.03	1.8022	18.766	2.3781	19.289	1.8399		0.38749	0.090187	0.3894	0.10359	0.3938	11.669
19.119	1.8656	18.858	2.3602	19.367	1.72		0.38816	0.089649	0.39007	0.089822	0.39447	12.041
19.209	2.13	18.935	2.0466	19.445	1.7749		0.38896	0.088714	0.39075	0.09905	0.39512	10.561
19.298	2.1848	19.012	2.2568	19.523	1.5566		0.38963	0.089337	0.39142	0.095202	0.3959	12.434
19.373	1.9898	19.089	2.1692	19.615	1.8328		0.39029	0.089377	0.39209	0.10101	0.39654	11.903
19.462	1.8303	19.166	2.3014	19.693	1.7545		0.39091	0.078349	0.39275	0.091843	0.39731	12.65
19.538	1.9505	19.243	2.0926	19.786	1.8647		0.39168	0.081104	0.39353	0.087237	0.39795	12.743
19.613	1.8186	19.335	1.9877	19.864	1.8784		0.39245	0.0926	0.39419	0.087942	0.3987	11.991
19.683	2.0315	19.412	2.0037	19.957	1.7675		0.39322	0.094982	0.39484	0.083566	0.39933	12.423
19.758	2.3192	19.489	1.904	20.035	1.8312		0.39386	0.086503	0.3956	0.08624	0.40008	14.078
19.833	1.8739	19.58	1.9649	20.127	2.0751		0.39462	0.07957	0.39624	0.088218	0.4007	11.259
19.923	1.9088	19.657	2.01	20.205	1.6596		0.39525	0.084794	0.397	0.085898	0.40143	12.527
19.998	2.0337	19.748	1.9572	20.298	1.8465		0.39587	0.079061	0.39775	0.090643	0.40216	13.175
20.073	1.5985	19.839	2.0653	20.39	1.9421		0.39646	0.088316	0.39849	0.087385	0.40276	13.288
20.148	1.9134	19.931	1.991	20.468	1.9587		0.39708	0.10082	0.39923	0.077888	0.40348	13.99
20.223	1.8812	20.022	1.7746	20.561	2.0622		0.3977	0.081466	0.39996	0.079466	0.40419	14.802
20.298	1.7469	20.114	1.8106	20.654	2.1819		0.39843	0.082984	0.40058	0.092062	0.4049	12.696
20.373	1.9896	20.191	2.0976	20.746	1.8715		0.39903	0.088413	0.4013	0.085573	0.40549	14.05
20.449	1.892	20.282	1.9498	20.824	2.071		0.39964	0.069494	0.40191	0.085443	0.40608	13.566
20.524	1.8046	20.359	1.9468	20.902	1.9996		0.40024	0.083183	0.40263	0.081929	0.40667	14.651
20.599	2.0033	20.451	1.8667	20.98	2.1596		0.40084	0.081785	0.40322	0.081605	0.40725	13.371
20.674	1.7288	20.528	1.8593	21.058	1.9709		0.40143	0.075943	0.40393	0.081629	0.40793	15.777
20.75	1.4925	20.619	1.8599	21.151	2.3255		0.40202	0.086494	0.40452	0.087466	0.4085	16.024
20.839	1.6914	20.696	1.9929	21.229	2.362		0.40261	0.082251	0.40525	0.085482	0.40907	16.701
20.928	1.8736	20.792	1.9477	21.307	2.4618		0.40319	0.078452	0.40598	0.084459	0.40964	15.961
21.003	1.7158	20.889	1.9244	21.385	2.3526		0.40377	0.087093	0.40656	0.091126	0.4103	15.161
21.079	1.6831	20.966	2.0763	21.477	2.2348		0.40435	0.07516	0.40713	0.079866	0.41086	15.513
21.154	1.7442	21.043	1.8197	21.555	2.2866		0.40493	0.064886	0.40784	0.076324	0.41152	14.782
21.243	1.7932	21.139	1.739	21.648	2.1788		0.4056	0.073532	0.40851	0.075659	0.41217	16.658
21.318	1.959	21.23	1.7239	21.741	2.4555		0.40628	0.081452	0.40908	0.087676	0.41272	16.644
21.408	1.6545	21.307	1.9977	21.818	2.4534		0.40684	0.074595	0.40964	0.067392	0.41337	14.965
21.483	1.513	21.385	1.5355	21.911	2.2059		0.4074	0.073171	0.41019	0.076353	0.41401	18.189
21.558	1.3812	21.461	1.7397	22.004	2.6811		0.40795	0.075828	0.41074	0.085872	0.41454	19.039
21.633	1.6171	21.539	1.9566	22.082	2.8063		0.40861	0.077958	0.41129	0.083585	0.41517	17.224
21.708	1.4871	21.615	1.9045	22.175	2.5388		0.40915	0.085167	0.41183	0.082014	0.4158	17.738
21.797	1.4736	21.692	1.8687	22.267	2.6146		0.4098	0.07193	0.41247	0.078336	0.41632	18.352
21.887	1.637	21.783	1.7849	22.345	2.7052		0.41034	0.065775	0.41301	0.076294	0.41694	18.739
21.962	1.6876	21.861	1.7383	22.438	2.7621		0.41088	0.060046	0.41368	0.072403	0.41745	20.375
22.051	1.6424	21.957	1.6497	22.516	3.0033		0.41141	0.070302	0.41421	0.076632	0.41807	18.926
22.126	1.7474	22.034	1.746	22.609	2.7897		0.41195	0.06465	0.41474	0.076366	0.41857	19.547
22.215	1.4868	22.111	1.74	22.686	2.8812		0.41257	0.064065	0.41526	0.071345	0.41917	17.443
22.29	1.5027	22.188	1.6256	22.779	2.5711		0.41319	0.071166	0.41578	0.072594	0.41968	20.574
22.38	1.6305	22.265	1.654	22.857	3.0326		0.41371	0.073367	0.4163	0.068344	0.42018	20.044
22.455	1.5089	22.342	1.5572	22.935	2.9545		0.41433	0.071402	0.41694	0.072244	0.42076	19.285
22.53	1.4182	22.439	1.646	23.027	2.8426		0.41484	0.075964	0.41755	0.070317	0.42126	20.016
22.62	1.601	22.53	1.6022	23.105	2.9504		0.41545	0.064636	0.41818	0.072749	0.42184	22.001
22.695	1.1838	22.627	1.6576	23.198	3.243		0.41595	0.065329	0.41881	0.071845	0.42232	22.79
22.784	1.4092	22.723	1.637	23.276	3.3594		0.41655	0.070885	0.41931	0.078514	0.4229	22.592
22.873	1.3893	22.8	1.7889	23.368	3.3301		0.41705	0.065599	0.4198	0.060823	0.4235	20.635
22.963	1.5609	22.877	1.3858	23.466	3.0417		0.41755	0.061655	0.42042	0.074127	0.42398	20.298
23.038	1.5468	22.973	1.689	23.545	2.992		0.41814	0.069603	0.42091	0.071276	0.42445	21.91
23.113	1.4413	23.05	1.624	23.622	3.2295		0.41863	0.051466	0.42149	0.069799	0.42492	20.91
23.202	1.4114	23.142	1.5904	23.7	3.0822		0.41921	0.061265	0.42209	0.064328	0.42538	23.498
23.278	1.3562	23.238	1.4657	23.778	3.4637		0.41978	0.0604	0.42257	0.068991	0.42596	20.149
23.367	1.5421	23.315	1.5719	23.876	2.9701		0.42035	0.067859	0.42307	0.064661	0.42654	21.944
23.442	1.5079	23.397	1.4733	23.973	3.2345		0.42083	0.067246	0.42355	0.077022	0.42708	24.101
23.518	1.7136	23.474	1.7549	24.066	3.5525		0.42131	0.062658	0.42413	0.073353	0.42754	25.631
23.612	1.2623	23.57	1.6713	24.144	3.7781		0.42187	0.061358	0.42463	0.064827	0.42807	24.524
23.687	1.4661	23.652	1.4771	24.237	3.6149		0.42234	0.058959	0.42521	0.071283	0.42852	22.494
23.776	1.3073	23.749	1.6242	24.314	3.3156		0.42289	0.067042	0.42567	0.065177	0.42904	26.076
23.851	1.4694	23.826	1.485	24.407	3.8437		0.42335	0.065556	0.42624	0.070106	0.42957	25.931
23.927	1.3475	23.922	1.5973	24.5	3.8223		0.42381	0.074497	0.42681	0.063721	0.43001	24.241
24.002	1.3602	24.019	1.4519	24.578	3.5732		0.42438	0.054875	0.42728	0.074872	0.43044	29.075
24.091	1.4786	24.1	1.7059	24.655	4.2858		0.42484	0.063736	0.42776	0.066304	0.43087	26.786
24.166	1.4461	24.183	1.5107	24.734	3.9483		0.42537	0.056836	0.4282	0.068634	0.4313	23.1
24.26	1.35	24.26	1.5638	24.811	3.405		0.42582	0.063882	0.42867	0.068936	0.43173	25.7
24.335	1.3101	24.342	1.5707	24.889	3.7882		0.42626	0.058581	0.42914	0.07188	0.43226	25.922
24.411	1.5449	24.423	1.6378	24.987	3.821		0.42671	0.059132	0.42957	0.06525	0.43279	27.019
24.486	1.1939	24.501	1.4867	25.084	3.9827		0.42723	0.064281	0.43012	0.069689	0.4332	28.111
24.576	1.5055	24.597	1.5878	25.162	4.1436		0.42766	0.062868	0.43065	0.067451	0.43373	25.096
24.669	1.5085	24.694	1.5368	25.26	3.6993		0.42821	0.058689	0.43119	0.062132	0.43424	28.164
24.759	1.3394	24.79	1.4157	25.358	4.1515		0.42864	0.056955	0.43171	0.057501	0.43465	26.189
24.834	1.2571	24.886	1.3101	25.436	3.8603		0.42907	0.067163	0.43224	0.058398	0.43508	27.152
24.909	1.1857	24.983	1.3306	25.519	4.0023		0.42949	0.051905	0.43268	0.058469	0.43549	26.706
24.984	1.2903	25.064	1.3322	25.597	3.9365		0.43	0.06545	0.43312	0.058516	0.43589	28.569
25.06	1.3151	25.146	1.3333	25.675	4.2111		0.43052	0.065581	0.43353	0.062008	0.43631	30.621
25.134	1.4357	25.223	1.4128	25.758	4.5136		0.43101	0.05823	0.43394	0.052776	0.43673	29.639
25.21	1.5045	25.3	1.2025	25.841	4.3689		0.43143	0.054653	0.43437	0.064931	0.43722	31.277
25.285	1.3979	25.382	1.4794	25.938	4.6103		0.43184	0.051548	0.43487	0.065952	0.43761	28.066
25.36	1.4313	25.479	1.5027	26.016	4.1369		0.43225	0.056095	0.43537	0.063676	0.438	30.73
25.435	1.2573	25.575	1.4508	26.094	4.5296		0.43265	0.057173	0.43577	0.072056	0.43839	29.014
25.525	1.2171	25.652	1.6418	26.172	4.2768		0.43306	0.062416	0.43617	0.065114	0.43887	30.463
25.619	1.5283	25.729	1.4836	26.269	4.4903		0.43346	0.065409	0.43666	0.05803	0.43934	29.577
25.694	1.355	25.826	1.3222	26.367	4.3597		0.43386	0.060772	0.43714	0.059275	0.43974	30.438
25.769	1.1245	25.922	1.3506	26.45	4.4866		0.43425	0.062223	0.43753	0.058538	0.44014	33.085
25.845	1.3152	25.999	1.3338	26.533	4.8768		0.43465	0.054662	0.43794	0.065007	0.44061	31.292
25.924	1.5167	26.081	1.4812	26.63	4.6125		0.43511	0.052913	0.43835	0.067398	0.441	31.934
25.999	1.2431	26.163	1.5356	26.713	4.7072		0.4356	0.066439	0.43882	0.060016	0.44137	30.315
26.093	1.1611	26.26	1.3674	26.791	4.4685		0.43599	0.058906	0.43922	0.075039	0.44182	32.2
26.174	1.3291	26.341	1.7098	26.888	4.7463		0.43637	0.048887	0.43961	0.058399	0.44218	30.787
26.249	1.3023	26.423	1.3306	26.966	4.5381		0.43675	0.057179	0.44001	0.062528	0.44254	33.287
26.342	1.3462	26.505	1.4247	27.044	4.9066		0.43715	0.065939	0.4404	0.063938	0.4429	30.913
26.418	1.2752	26.587	1.4568	27.122	4.5567		0.43753	0.054042	0.44079	0.062733	0.44325	31.728
26.493	1.3718	26.669	1.4294	27.2	4.6767		0.438	0.050478	0.44125	0.055149	0.4437	33.164
26.568	1.1051	26.766	1.2566	27.298	4.8884		0.4384	0.057782	0.44163	0.053662	0.44405	30.782
26.643	1.268	26.848	1.2227	27.376	4.5373		0.43876	0.056614	0.44208	0.05933	0.44448	34.26
26.737	1.2652	26.944	1.3518	27.474	5.05		0.43922	0.058524	0.44246	0.062293	0.44485	31.769
26.817	1.2981	27.026	1.4193	27.557	4.6828		0.43959	0.055439	0.4429	0.052583	0.44519	32.947
26.892	1.2438	27.122	1.1981	27.635	4.8565		0.43995	0.059639	0.44334	0.062405	0.44554	30.355
26.986	1.2384	27.219	1.4219	27.713	4.4744		0.44031	0.048043	0.44377	0.057175	0.44596	35.26
27.08	1.3157	27.315	1.3027	27.811	5.1974		0.44067	0.055127	0.44414	0.0537	0.44629	35.667
27.174	1.2507	27.397	1.2235	27.889	5.2573		0.44111	0.055002	0.44451	0.06064	0.44665	35.362
27.254	1.2267	27.479	1.3817	27.971	5.2125		0.44149	0.056432	0.44487	0.053224	0.447	34.715
27.348	1.1837	27.561	1.2127	28.054	5.1171		0.44184	0.054074	0.44523	0.057317	0.44735	33.058
27.428	1.231	27.643	1.306	28.137	4.8729		0.44227	0.053839	0.44559	0.063642	0.4477	32.871
27.522	1.1819	27.726	1.4501	28.22	4.8453		0.44271	0.057197	0.44601	0.059854	0.44811	35.657
27.597	1.3707	27.822	1.3637	28.318	5.2559		0.44314	0.054374	0.44636	0.062174	0.44843	35.56
27.677	1.2634	27.904	1.4166	28.396	5.2416		0.4435	0.053331	0.44677	0.05906	0.44877	35.758
27.772	1.2306	28.001	1.3457	28.479	5.2707		0.44392	0.05146	0.44718	0.054934	0.44917	37.178
27.866	1.3273	28.097	1.2517	28.576	5.4801		0.44428	0.053517	0.44753	0.053469	0.4495	37.108
27.96	1.1439	28.179	1.2183	28.659	5.4698		0.4447	0.05138	0.44793	0.051813	0.44984	36.555
28.054	1.3955	28.275	1.1805	28.742	5.3883		0.44503	0.059588	0.44833	0.055889	0.45023	36.788
28.148	1.2127	28.371	1.2734	28.84	5.4227		0.44538	0.054925	0.44873	0.055312	0.45056	36.237
28.242	1.2394	28.468	1.2603	28.923	5.3415		0.44579	0.053497	0.44912	0.058361	0.45089	37.588
28.322	1.2934	28.564	1.3297	29.006	5.5406		0.4462	0.057704	0.44951	0.064549	0.45121	39.643
28.416	1.2501	28.661	1.4707	29.089	5.8434		0.4466	0.049731	0.4499	0.055574	0.45159	35.193
28.491	0.92046	28.757	1.2662	29.186	5.1875		0.447	0.06067	0.45023	0.063084	0.45196	39.897
28.585	1.2396	28.839	1.4373	29.283	5.8809		0.4474	0.052719	0.45061	0.050351	0.45228	37.698
28.665	1.3063	28.936	1.1472	29.366	5.5568		0.44779	0.05388	0.45093	0.062818	0.45265	38.795
28.759	1.0389	29.017	1.4313	29.464	5.7184		0.44813	0.05623	0.45125	0.062607	0.45297	38.423
28.839	1.307	29.099	1.4265	29.547	5.6637		0.44851	0.054349	0.45163	0.060272	0.45328	38.625
28.919	1.3751	29.196	1.3733	29.63	5.6934		0.44882	0.040016	0.45194	0.05228	0.45359	35.948
28.999	1.0278	29.278	1.1912	29.713	5.2988		0.44921	0.05389	0.45226	0.053225	0.45389	35.742
29.079	1.3411	29.36	1.2127	29.796	5.2685		0.44953	0.056789	0.45262	0.054606	0.4542	42.284
29.159	1.2412	29.456	1.2442	29.879	6.2328		0.44991	0.045167	0.45293	0.055461	0.4545	40.659
29.239	1.1666	29.538	1.2637	29.961	5.9932		0.45023	0.056822	0.45324	0.05524	0.4548	41.111
29.319	1.2997	29.619	1.2586	30.045	6.0599		0.45054	0.05978	0.4536	0.055891	0.4551	40.392
29.399	1.0107	29.716	1.2735	30.128	5.9538		0.45086	0.044682	0.4539	0.06477	0.45545	41.364
29.479	1.3112	29.798	1.4758	30.225	6.0971		0.45117	0.058302	0.45426	0.055446	0.4558	38.674
29.559	1.198	29.895	1.2633	30.322	5.7006		0.45148	0.053962	0.45455	0.047775	0.45609	44.649
29.653	1.2072	29.976	1.0885	30.405	6.5813		0.45179	0.050718	0.4549	0.053126	0.45638	38.825
29.747	1.3317	30.073	1.2105	30.488	5.7229		0.4521	0.056503	0.45527	0.053301	0.45667	41.499
29.842	1.0845	30.174	1.2145	30.571	6.117		0.45241	0.043941	0.45561	0.048705	0.45695	43.138
29.922	1.1346	30.27	1.1097	30.654	6.3586		0.45271	0.057004	0.45597	0.056301	0.45724	40.659
30.016	0.98756	30.371	1.2828	30.736	5.9932		0.45301	0.052082	0.45626	0.054491	0.45757	44.41
30.096	1.2034	30.453	1.2416	30.834	6.5461		0.45336	0.052483	0.45654	0.056779	0.45785	40.119
30.176	0.97619	30.535	1.2937	30.917	5.9137		0.45371	0.057895	0.45682	0.053462	0.45813	43.844
30.256	1.0731	30.617	1.2181	30.999	6.4627		0.45406	0.047146	0.45711	0.055554	0.4584	46.243
30.35	1.2581	30.699	1.2658	31.082	6.8163		0.45436	0.049327	0.45739	0.046597	0.45868	41.599
30.444	1.1653	30.781	1.0617	31.165	6.1318		0.4547	0.042933	0.45767	0.049552	0.45895	43.252
30.538	1.1562	30.863	1.129	31.248	6.3755		0.45499	0.052318	0.45794	0.055384	0.45922	43.221
30.632	1.0529	30.945	1.2619	31.331	6.3709		0.45528	0.042439	0.45822	0.046087	0.45949	44.55
30.726	1.2459	31.027	1.0501	31.413	6.5668		0.45556	0.046654	0.45854	0.057215	0.45981	43.853
30.806	1.1276	31.123	1.3036	31.511	6.4641		0.45589	0.054695	0.45881	0.056115	0.46007	45.771
30.886	1.4176	31.205	1.2786	31.594	6.7467		0.45622	0.050661	0.45908	0.056505	0.46033	45.936
30.966	1.2799	31.287	1.2875	31.677	6.771		0.45655	0.050265	0.45939	0.059759	0.4606	44.454
31.046	1.1825	31.384	1.3616	31.76	6.5527		0.45688	0.045775	0.45966	0.057984	0.46086	42.976
31.126	1.1609	31.466	1.3211	31.843	6.3348		0.4572	0.054164	0.45992	0.045995	0.46116	43.916
31.206	1.1777	31.548	1.048	31.94	6.4733		0.45747	0.049022	0.46018	0.049386	0.46146	48.464
31.286	1.0276	31.629	1.1253	32.037	7.1437		0.45774	0.061628	0.46044	0.055318	0.46172	44.152
31.366	1.0808	31.711	1.2604	32.12	6.508		0.45801	0.055643	0.46075	0.050002	0.46203	44.163
31.46	1.2463	31.808	1.1393	32.223	6.5097		0.45828	0.05141	0.461	0.05626	0.46234	43.953
31.539	1.2074	31.89	1.2819	32.325	6.4788		0.45855	0.050467	0.46126	0.054124	0.46263	44.663
31.619	1.0368	31.972	1.2332	32.423	6.5835		0.45881	0.0512	0.46151	0.051633	0.46292	46.057
31.7	1.1941	32.054	1.1764	32.52	6.7888		0.45907	0.044676	0.46176	0.04383	0.46317	47.568
31.794	1.0419	32.136	0.99865	32.603	7.0116		0.45934	0.046987	0.46206	0.054912	0.46341	46.765
31.888	1.1375	32.232	1.2511	32.686	6.8932		0.45964	0.054184	0.46231	0.057415	0.46365	45.373
31.968	1.1594	32.314	1.3082	32.768	6.6881		0.4599	0.05249	0.46255	0.056107	0.46389	46.422
32.048	1.1059	32.396	1.2784	32.851	6.8428		0.46015	0.045075	0.46284	0.056366	0.46413	47.767
32.128	1.1822	32.492	1.2843	32.934	7.041		0.46041	0.051913	0.46312	0.05692	0.46437	48.283
32.208	1.363	32.588	1.2969	33.017	7.117		0.46071	0.045297	0.46336	0.051421	0.4646	45.434
32.302	1.2309	32.67	1.1716	33.1	6.6971		0.461	0.049453	0.4636	0.053738	0.46488	48.043
32.382	1.2055	32.751	1.2244	33.197	7.0816		0.46125	0.050405	0.46384	0.050116	0.46515	45.815
32.462	1.0519	32.833	1.1419	33.295	6.7532		0.4615	0.048079	0.46408	0.049103	0.46538	49.075
32.561	1.2367	32.915	1.1188	33.378	7.2338		0.46174	0.051395	0.46437	0.047426	0.46565	47.25
32.641	1.2356	33.016	1.0806	33.475	6.9647		0.46199	0.059255	0.4646	0.049208	0.46592	47.842
32.721	1.0982	33.098	1.1212	33.572	7.0521		0.46227	0.053514	0.46483	0.05052	0.46619	48.448
32.801	1.2544	33.18	1.1511	33.674	7.1414		0.46251	0.052408	0.46507	0.051336	0.46642	49.606
32.881	1.1645	33.267	1.1697	33.757	7.312		0.46275	0.045729	0.4653	0.055902	0.46668	48.313
32.975	1.2637	33.349	1.2737	33.855	7.1215		0.46304	0.053764	0.46558	0.054709	0.4669	50.47
33.074	1.2846	33.45	1.2465	33.937	7.4394		0.46328	0.053717	0.4658	0.048445	0.46712	50.255
33.154	1.2627	33.531	1.1038	34.02	7.4078		0.46351	0.047742	0.46603	0.05662	0.46738	48.3
33.234	1.1328	33.613	1.2901	34.123	7.1196		0.46375	0.054533	0.46625	0.052377	0.4676	51.035
33.333	1.2507	33.695	1.1934	34.206	7.5227		0.46398	0.050625	0.46652	0.061011	0.46785	47.76
33.413	1.1991	33.796	1.3901	34.303	7.0399		0.46425	0.054936	0.46679	0.050083	0.46811	47.815
33.492	1.1008	33.897	1.1411	34.405	7.048		0.46453	0.055849	0.46701	0.049054	0.46837	49.866
33.573	1.0512	33.98	1.1177	34.507	7.3504		0.46476	0.054896	0.46722	0.054366	0.46862	49.671
33.653	0.9664	34.062	1.2387	34.605	7.3216		0.46498	0.049247	0.46744	0.059235	0.46883	48.287
33.747	1.1018	34.143	1.3496	34.687	7.1176		0.46526	0.054372	0.46766	0.060449	0.46908	49.963
33.827	0.99924	34.23	1.3773	34.79	7.3647		0.46548	0.052128	0.46787	0.054231	0.46928	52.777
33.907	1.1797	34.312	1.2356	34.873	7.7795		0.4657	0.047856	0.4681	0.056682	0.46949	51.404
34.001	1.379	34.398	1.2915	34.955	7.5771		0.46592	0.045702	0.4683	0.053251	0.46969	48.981
34.081	1.1969	34.481	1.2133	35.038	7.2199		0.46613	0.042013	0.46856	0.0492	0.46989	52.508
34.18	1.2792	34.582	1.121	35.121	7.7398		0.46639	0.047898	0.46877	0.045908	0.47009	51.773
34.259	1.0323	34.663	1.046	35.204	7.6315		0.4666	0.043441	0.46902	0.058981	0.47032	49.785
34.354	1.16	34.764	1.3439	35.302	7.3384		0.46682	0.051288	0.46927	0.057664	0.47056	49.744
34.433	0.92851	34.865	1.3139	35.404	7.3324		0.46707	0.059952	0.46947	0.043165	0.47076	52.638
34.513	1.0681	34.947	0.98349	35.486	7.759		0.46728	0.052033	0.46971	0.055833	0.47099	53.527
34.593	0.94202	35.048	1.2721	35.589	7.8899		0.46753	0.055612	0.46991	0.065256	0.47119	55.186
34.692	1.2073	35.13	1.4868	35.672	8.1345		0.46774	0.044879	0.47012	0.055445	0.47142	51.649
34.791	0.99597	35.217	1.2633	35.774	7.6132		0.46798	0.050428	0.47036	0.051789	0.47165	51.87
34.871	1.0439	35.318	1.18	35.877	7.6457		0.46818	0.040366	0.47056	0.054853	0.47184	50.321
34.951	1.1327	35.404	1.2498	35.959	7.4175		0.46839	0.046434	0.47075	0.052339	0.47203	53.613
35.031	1.3773	35.486	1.1925	36.042	7.9026		0.46859	0.040954	0.47099	0.049849	0.47221	53.513
35.111	1.2243	35.587	1.1358	36.125	7.8879		0.46884	0.052486	0.47122	0.054005	0.47244	53.636
35.21	1.1389	35.689	1.2305	36.227	7.9061		0.46908	0.043299	0.47142	0.052571	0.47266	52.809
35.294	1.2498	35.775	1.1978	36.329	7.7841		0.46928	0.045383	0.47165	0.053386	0.47285	54.576
35.393	1.0601	35.876	1.2164	36.417	8.0447		0.46948	0.049245	0.47184	0.053059	0.47308	53.532
35.473	1.3776	35.958	1.2089	36.52	7.8907		0.46967	0.059877	0.47207	0.053328	0.4733	54.625
35.571	1.1978	36.059	1.2151	36.623	8.0518		0.46986	0.053226	0.47229	0.051114	0.47351	55.476
35.651	1.2381	36.16	1.1646	36.725	8.1773		0.4701	0.049511	0.47248	0.050724	0.47373	51.758
35.731	1.3056	36.247	1.1557	36.827	7.6292		0.4703	0.054334	0.47267	0.053833	0.47394	53.264
35.816	1.054	36.334	1.2266	36.93	7.8512		0.47054	0.046087	0.47285	0.052184	0.47412	51.094
35.896	1.0338	36.416	1.189	37.012	7.5314		0.47072	0.05989	0.47303	0.053883	0.47429	53.646
35.976	1.1602	36.497	1.2277	37.095	7.9076		0.47095	0.052074	0.4732	0.055002	0.47446	57.518
36.06	1.3258	36.579	1.2532	37.178	8.4783		0.47114	0.053827	0.47342	0.062315	0.47466	53.089
36.159	1.1438	36.681	1.4198	37.28	7.8254		0.47132	0.056761	0.4736	0.045154	0.47483	54.997
36.258	1.0321	36.767	1.0288	37.363	8.1067		0.47152	0.045821	0.47382	0.049586	0.475	55.58
36.357	1.0205	36.869	1.1298	37.446	8.1926		0.4717	0.044946	0.47403	0.057225	0.4752	55.891
36.437	1.1678	36.97	1.3039	37.549	8.2385		0.47188	0.050439	0.47421	0.047519	0.47541	57.026
36.517	1.1037	37.056	1.0827	37.651	8.4057		0.47207	0.057637	0.47439	0.053928	0.47558	53.352
36.616	1.2076	37.143	1.2287	37.739	7.8643		0.47229	0.049726	0.47459	0.046155	0.47575	54.746
36.715	1.0612	37.244	1.0516	37.827	8.0697		0.47251	0.044868	0.4748	0.051534	0.47595	54.845
36.799	1.1803	37.345	1.1742	37.929	8.0843		0.47272	0.044367	0.475	0.057478	0.4761	55.588
36.879	1.1703	37.447	1.3096	38.012	8.1939		0.4729	0.050768	0.4752	0.056823	0.4763	53.391
36.978	1.1261	37.547	1.2947	38.114	7.87		0.47307	0.047982	0.4754	0.063106	0.47649	57.78
37.077	1.2165	37.649	1.4379	38.217	8.5168		0.47328	0.052499	0.47557	0.06168	0.47669	56.534
37.176	1.2321	37.735	1.4054	38.319	8.3333		0.47349	0.046133	0.47577	0.051285	0.47685	53.015
37.275	1.194	37.836	1.1685	38.407	7.8146		0.47367	0.051313	0.47593	0.053379	0.47701	55.082
37.36	1.1456	37.922	1.2162	38.495	8.1192		0.47384	0.05088	0.4761	0.060591	0.47717	53.895
37.458	1.2323	38.009	1.3806	38.582	7.9442		0.47405	0.048955	0.47627	0.063488	0.47733	56.597
37.557	1.1754	38.096	1.4466	38.67	8.3426		0.47425	0.052885	0.47646	0.054724	0.47749	56.745
37.656	0.98384	38.197	1.2469	38.758	8.3643		0.47445	0.053564	0.47662	0.051046	0.47767	55.898
37.736	1.2113	38.283	1.1631	38.86	8.2395		0.47465	0.051909	0.47681	0.053387	0.47783	51.77
37.816	1.1422	38.385	1.2164	38.948	7.631		0.47483	0.049805	0.47699	0.05632	0.47801	57.282
37.915	1.1005	38.486	1.2832	39.051	8.4435		0.47502	0.053572	0.47718	0.052639	0.47816	56.764
38.014	1.1929	38.587	1.1994	39.139	8.3671		0.47522	0.0511	0.47736	0.055609	0.47832	54.574
38.113	1.1025	38.688	1.267	39.226	8.0444		0.47542	0.042771	0.47752	0.05917	0.47847	57.929
38.198	1.0796	38.775	1.3482	39.314	8.5389		0.47557	0.052661	0.47768	0.048623	0.47864	55.288
38.296	1.1718	38.862	1.1079	39.416	8.1496		0.47573	0.049656	0.47783	0.049077	0.47879	54.863
38.395	1.161	38.948	1.1182	39.504	8.087		0.47592	0.047843	0.47801	0.054401	0.47894	60.156
38.48	1.1646	39.049	1.2395	39.592	8.8671		0.47611	0.051862	0.47816	0.05755	0.47909	54.999
38.579	1.158	39.136	1.3113	39.679	8.107		0.4763	0.047931	0.47831	0.051342	0.47924	52.851
38.663	1.0332	39.223	1.1698	39.767	7.7904		0.47646	0.046935	0.47846	0.053567	0.47941	56.926
38.761	1.1558	39.31	1.2205	39.87	8.391		0.47664	0.050944	0.47864	0.052001	0.47957	53.009
38.86	1.1503	39.411	1.1848	39.972	7.8137		0.47683	0.050472	0.47878	0.049748	0.47974	59.037
38.959	1.1651	39.498	1.1335	40.075	8.7021		0.47698	0.050628	0.47895	0.062365	0.47991	58.082
39.043	1.1512	39.599	1.421	40.177	8.5614		0.47716	0.050344	0.4791	0.046219	0.48007	55.701
39.128	1.3222	39.686	1.0531	40.279	8.2104		0.47732	0.044918	0.47924	0.051584	0.48021	58.97
39.212	0.92769	39.773	1.1753	40.367	8.6924		0.4775	0.050247	0.47941	0.051695	0.48037	56.532
39.312	1.1145	39.874	1.1779	40.47	8.333		0.47767	0.050007	0.47958	0.054566	0.48054	59.329
39.396	1.2621	39.975	1.2433	40.577	8.7452		0.47785	0.050651	0.47974	0.055723	0.48067	55.742
39.481	1.3678	40.077	1.2696	40.665	8.2165		0.478	0.050047	0.47988	0.065029	0.48081	58.109
39.58	1.187	40.163	1.4817	40.753	8.5654		0.47815	0.057482	0.48002	0.056115	0.48094	58.671
39.664	1.2635	40.25	1.2786	40.841	8.6482		0.47829	0.04033	0.48016	0.047687	0.48108	57.919
39.749	1.1797	40.337	1.0865	40.929	8.5374		0.47846	0.048452	0.4803	0.058892	0.48121	57.73
39.847	1.141	40.424	1.3418	41.016	8.5095		0.47861	0.05487	0.48044	0.050356	0.48134	58.002
39.932	1.2477	40.511	1.1473	41.104	8.5496		0.47875	0.059464	0.48059	0.057678	0.48147	61.47
40.017	1.1584	40.612	1.3142	41.192	9.0608		0.47892	0.051603	0.48075	0.055262	0.4816	62.383
40.101	1.2695	40.713	1.2591	41.28	9.1953		0.47906	0.05493	0.48088	0.063225	0.48173	62.704
40.186	0.8673	40.8	1.4406	41.367	9.2427		0.47921	0.051285	0.48101	0.057106	0.48186	58.513
40.285	1.2599	40.887	1.3011	41.455	8.625		0.47937	0.049602	0.48115	0.055857	0.48201	57.311
40.384	1.2775	40.974	1.2727	41.558	8.4478		0.47951	0.054242	0.48131	0.054296	0.48213	57.215
40.482	1.1784	41.079	1.2371	41.646	8.4336		0.47965	0.050359	0.48146	0.046662	0.48226	60.318
40.566	1.2984	41.181	1.0632	41.734	8.8911		0.47978	0.055191	0.48161	0.05378	0.48238	57.5
40.651	1.3983	41.282	1.2254	41.822	8.4756		0.47992	0.037705	0.48176	0.059488	0.48251	60.757
40.736	1.1487	41.388	1.3554	41.909	8.9556		0.48008	0.054772	0.48189	0.0575	0.48263	58.602
40.834	1.0498	41.475	1.3101	41.997	8.638		0.48023	0.055539	0.48201	0.053582	0.48275	55.822
40.919	1.2876	41.562	1.2208	42.085	8.2283		0.48039	0.051231	0.48216	0.056768	0.48287	55.498
41.017	1.2364	41.664	1.2934	42.173	8.1805		0.48052	0.056445	0.48228	0.057609	0.48299	57.288
41.102	1.1424	41.75	1.3126	42.26	8.4444		0.48065	0.060789	0.4824	0.051458	0.48313	58.79
41.186	1.0597	41.837	1.1725	42.363	8.6657		0.48078	0.04994	0.48253	0.064186	0.48327	59.875
41.285	1.2468	41.924	1.4625	42.465	8.8257		0.48093	0.045639	0.48267	0.05026	0.48338	57.163
41.369	0.98195	42.03	1.1452	42.553	8.426		0.48106	0.055977	0.48282	0.060866	0.48352	61.076
41.454	1.3114	42.137	1.3868	42.655	9.0027		0.48121	0.05375	0.48294	0.052551	0.48363	54.365
41.538	1.0298	42.223	1.1974	42.743	8.0135		0.48134	0.049665	0.48308	0.057744	0.48375	56.379
41.623	1.1019	42.33	1.3157	42.83	8.3104		0.48146	0.046069	0.4832	0.046399	0.48386	60.225
41.708	1.3664	42.417	1.0572	42.918	8.8772		0.48161	0.054205	0.48332	0.062847	0.48397	62.617
41.792	1.1261	42.504	1.432	43.006	9.2299		0.48173	0.042689	0.48346	0.054547	0.48409	56.13
41.891	1.3602	42.61	1.2428	43.094	8.2736		0.48186	0.057011	0.48359	0.057361	0.4842	59.921
41.975	1.277	42.711	1.307	43.181	8.8325		0.48198	0.044768	0.48371	0.050945	0.48431	57.919
42.074	1.2777	42.798	1.1608	43.269	8.5374		0.4821	0.047906	0.48382	0.058401	0.48444	56.205
42.159	1.2676	42.885	1.3307	43.376	8.2848		0.48222	0.059404	0.48393	0.057729	0.48455	56.911
42.243	1.1036	42.972	1.3153	43.464	8.3888		0.48234	0.048955	0.48404	0.056183	0.48466	59.661
42.342	1.2481	43.058	1.2801	43.552	8.7942		0.48248	0.059134	0.48415	0.04803	0.48479	60.472
42.427	1.079	43.145	1.0943	43.659	8.9138		0.4826	0.055516	0.48426	0.052758	0.4849	57.689
42.511	1.3207	43.232	1.2021	43.747	8.5035		0.48273	0.055547	0.48437	0.053322	0.48502	57.482
42.615	1.1246	43.319	1.2149	43.849	8.4729		0.48285	0.055108	0.48449	0.050459	0.48514	56.919
42.718	1.4593	43.411	1.1497	43.952	8.39		0.48297	0.04798	0.48462	0.067189	0.48525	59.446
42.804	1.211	43.517	1.5309	44.039	8.7624		0.4831	0.054261	0.48475	0.052026	0.48537	56.934
42.902	1.1748	43.623	1.1854	44.146	8.3922		0.48322	0.046907	0.48488	0.056179	0.4855	60.127
42.987	1.2851	43.729	1.28	44.253	8.8629		0.48333	0.057418	0.48498	0.049658	0.4856	58.012
43.071	1.2418	43.816	1.1314	44.341	8.5511		0.48347	0.048891	0.4851	0.052497	0.4857	59.658
43.156	1.2437	43.918	1.1961	44.429	8.7938		0.4836	0.063442	0.48521	0.057123	0.4858	58.758
43.26	1.417	44.005	1.3015	44.516	8.661		0.48371	0.052645	0.48533	0.050497	0.4859	58.812
43.363	1.2801	44.11	1.1506	44.609	8.669		0.48384	0.051075	0.48543	0.055781	0.486	58.202
43.448	1.0674	44.197	1.271	44.696	8.579		0.48395	0.05587	0.48553	0.057264	0.4861	58.543
43.532	1.148	44.284	1.3048	44.784	8.6294		0.48406	0.053988	0.48563	0.061648	0.4862	56.92
43.617	1.2849	44.371	1.4046	44.871	8.3901		0.48417	0.054068	0.48575	0.062171	0.48631	59.696
43.721	1.3274	44.477	1.4165	44.978	8.7992		0.4843	0.061604	0.48587	0.058423	0.48641	60.307
43.805	1.1718	44.583	1.3312	45.066	8.8893		0.48443	0.055651	0.48597	0.057737	0.48651	59.818
43.909	1.2396	44.67	1.3155	45.154	8.8173		0.48453	0.046404	0.48609	0.056106	0.48662	58.076
43.994	1.1385	44.775	1.2784	45.261	8.5605		0.48464	0.04991	0.48619	0.057665	0.48673	61.634
44.078	1.2127	44.862	1.3139	45.363	9.085		0.48474	0.055861	0.4863	0.049166	0.48683	59.613
44.162	1.1802	44.968	1.1202	45.46	8.787		0.48487	0.057708	0.48642	0.049804	0.48695	56.989
44.266	1.1222	45.074	1.1348	45.568	8.4003		0.48497	0.050943	0.48652	0.053156	0.48704	59.322
44.369	1.2494	45.165	1.2111	45.66	8.7442		0.48509	0.053889	0.48661	0.056225	0.48715	58.402
44.454	1.2034	45.252	1.2811	45.768	8.6086		0.48519	0.049493	0.4867	0.054162	0.48725	58.843
44.539	1.3137	45.339	1.2341	45.86	8.6735		0.48529	0.052719	0.4868	0.060802	0.48734	57.482
44.624	1.1608	45.43	1.3854	45.952	8.473		0.48539	0.051309	0.4869	0.056166	0.48743	59.722
44.723	1.1442	45.522	1.2797	46.04	8.8031		0.48551	0.048788	0.48699	0.055455	0.48752	57.825
44.821	1.1993	45.608	1.2635	46.133	8.5236		0.48563	0.054318	0.4871	0.063147	0.48761	59.362
44.906	1.3082	45.714	1.4388	46.225	8.7501		0.48573	0.052315	0.4872	0.055907	0.48772	58.005
44.99	1.2572	45.819	1.2738	46.332	8.55		0.48582	0.057114	0.48729	0.056375	0.48782	56.115
45.094	1.1364	45.906	1.2845	46.44	8.2715		0.48592	0.050464	0.48739	0.058351	0.48791	58.338
45.193	1.2747	45.998	1.3295	46.533	8.5992		0.48603	0.049745	0.48749	0.060697	0.48802	59.041
45.278	1.4503	46.104	1.383	46.639	8.7028		0.48614	0.052139	0.48758	0.060546	0.48812	61.316
45.376	1.19	46.195	1.3795	46.747	9.038		0.48623	0.056874	0.48769	0.056249	0.48821	57.803
45.461	1.2881	46.301	1.2816	46.839	8.5202		0.48633	0.054656	0.48778	0.061182	0.48831	56.372
45.546	1.3037	46.393	1.394	46.946	8.3093		0.48644	0.049406	0.48788	0.061108	0.48841	58.237
45.645	1.3354	46.498	1.3923	47.054	8.5843		0.48655	0.055418	0.48797	0.059771	0.48851	58.735
45.73	1.215	46.59	1.3619	47.161	8.6577		0.48664	0.06305	0.48806	0.042832	0.4886	60.016
45.819	1.0726	46.681	0.97593	47.268	8.8464		0.48674	0.051733	0.48814	0.057237	0.48868	59.027
45.903	1.2662	46.768	1.3041	47.356	8.7006		0.48683	0.055997	0.48824	0.06301	0.48877	60.693
45.988	1.5541	46.874	1.4357	47.448	8.9463		0.48692	0.056677	0.48833	0.04557	0.48886	59.333
46.072	1.0596	46.965	1.0383	47.555	8.7459		0.48703	0.058053	0.48842	0.053397	0.48895	58.868
46.176	1.1231	47.071	1.2166	47.648	8.6773		0.48711	0.052821	0.48852	0.060306	0.48904	56.415
46.261	1.2835	47.177	1.374	47.755	8.3157		0.4872	0.046629	0.48862	0.054454	0.48912	60.46
46.346	1.1043	47.283	1.2407	47.848	8.912		0.48729	0.055047	0.4887	0.067068	0.48921	60.242
46.43	1.1294	47.374	1.5281	47.955	8.8798		0.48738	0.067564	0.4888	0.057139	0.48929	58.312
46.515	1.1504	47.48	1.3019	48.047	8.5953		0.48746	0.046067	0.48888	0.055246	0.48937	58.317
46.618	1.0186	47.572	1.2588	48.134	8.596		0.48756	0.048825	0.48896	0.06265	0.48945	54.241
46.722	1.1615	47.663	1.4275	48.227	7.9952		0.48765	0.055799	0.48904	0.061085	0.48954	55.419
46.807	1.2914	47.754	1.3918	48.334	8.1688		0.48773	0.048007	0.48913	0.056827	0.48961	55.587
46.91	1.4384	47.861	1.2948	48.427	8.1937		0.48782	0.049098	0.48921	0.053795	0.4897	59.945
47.014	1.1692	47.952	1.2257	48.534	8.8361		0.4879	0.050014	0.4893	0.058535	0.48978	57.616
47.117	1.2422	48.058	1.3337	48.626	8.4927		0.488	0.044284	0.48938	0.0659	0.48985	56.983
47.221	1.3534	48.149	1.5015	48.719	8.3994		0.4881	0.050497	0.48947	0.059501	0.48994	61.473
47.31	1.2503	48.255	1.3557	48.826	9.0613		0.48818	0.056141	0.48956	0.062394	0.49001	57.546
47.414	1.4165	48.361	1.4216	48.919	8.4824		0.48827	0.062531	0.48965	0.059769	0.49009	56.845
47.498	1.2514	48.467	1.3618	49.012	8.3791		0.48837	0.050832	0.48972	0.062685	0.49016	56.094
47.602	1.0339	48.559	1.4283	49.104	8.2683		0.48847	0.054002	0.48981	0.060225	0.49025	59.831
47.691	1.4359	48.664	1.3722	49.211	8.8192		0.48856	0.058837	0.48988	0.055645	0.49032	60.381
47.776	1.1391	48.756	1.2679	49.304	8.9003		0.48864	0.054355	0.48996	0.068188	0.4904	58.397
47.86	1.1007	48.847	1.5536	49.411	8.6078		0.48874	0.061582	0.49003	0.057101	0.49047	58.375
47.95	1.3343	48.939	1.301	49.503	8.6046		0.48881	0.054405	0.49012	0.060867	0.49055	56.771
48.034	1.2024	49.045	1.3868	49.61	8.3682		0.48891	0.04495	0.4902	0.052531	0.49062	54.011
48.138	1.1428	49.151	1.1969	49.702	7.9614		0.48898	0.062425	0.49028	0.065362	0.49071	58.77
48.241	1.1978	49.257	1.4892	49.814	8.6629		0.48906	0.04952	0.49035	0.052113	0.49078	55.293
48.326	1.3509	49.349	1.1874	49.912	8.1503		0.48913	0.047852	0.49042	0.059421	0.49085	59.747
48.429	1.2556	49.44	1.3539	50.004	8.8068		0.48921	0.058005	0.49049	0.057165	0.49093	61.201
48.519	1.3677	49.532	1.3025	50.116	9.0212		0.48928	0.052274	0.49056	0.055275	0.491	58.807
48.622	1.312	49.623	1.2594	50.213	8.6683		0.48937	0.049682	0.49064	0.063029	0.49106	59.199
48.706	1.2642	49.729	1.4361	50.306	8.726		0.48946	0.052073	0.49071	0.062542	0.49113	59.288
48.81	1.2269	49.821	1.425	50.399	8.7392		0.48953	0.058731	0.49077	0.062906	0.49121	54.609
48.914	1.1558	49.904	1.4333	50.51	8.0495		0.48962	0.054585	0.49081	0.060266	0.49128	57.634
49.017	1.4292	49.957	1.3732	50.618	8.4954		0.48969	0.059461	0.49084	0.062464	0.49135	59.463
49.12	1.3392	50	1.4232	50.715	8.765		0.48977	0.057039	0.49087	0.054765	0.49142	56.595
49.224	1.071	50.042	1.2478	50.812	8.3422		0.48984	0.054959	0.4909	0.060354	0.49148	58.068
49.327	1.3271	50.078	1.3751	50.909	8.5594		0.48993	0.053338	0.49093	0.054023	0.49155	53.794
49.416	1.2796	50.12	1.2309	51.001	7.9293		0.49001	0.050246	0.49096	0.055016	0.49161	61.443
49.506	1.4235	50.156	1.2535	51.094	9.0568		0.49009	0.062131	0.49099	0.06485	0.49167	57.413
49.609	1.3855	50.197	1.4776	51.186	8.4628		0.49017	0.058222	0.49101	0.062355	0.49173	59.51
49.713	1.3371	50.238	1.4208	51.278	8.7719		0.49026	0.046559	0.49104	0.06115	0.49181	58.491
49.802	1.1331	50.273	1.3933	51.39	8.6217		0.49034	0.057692	0.49107	0.063086	0.49187	57.544
49.905	1.2938	50.309	1.4374	51.482	8.4821		0.4904	0.055629	0.4911	0.066575	0.49193	60.944
49.995	1.2761	50.35	1.5169	51.58	8.9832		0.49047	0.061886	0.49112	0.05605	0.49199	56.117
50.084	1.2571	50.386	1.2771	51.672	8.2717		0.49055	0.060235	0.49115	0.063645	0.49205	58.495
50.173	1.3797	50.421	1.4501	51.765	8.6223		0.49063	0.058129	0.49117	0.063061	0.49212	57.167
50.277	1.0824	50.457	1.4368	51.876	8.4266		0.4907	0.04926	0.4912	0.061679	0.49218	59.131
50.367	1.5167	50.492	1.4053	51.974	8.716		0.49077	0.056245	0.49122	0.059979	0.49225	60.184
50.47	1.2881	50.528	1.3666	52.086	8.8712		0.49084	0.055479	0.49125	0.058533	0.49231	60.412
50.559	1.2579	50.569	1.3337	52.183	8.9048		0.4909	0.054653	0.49127	0.057793	0.49237	57.717
50.662	1.3459	50.605	1.3168	52.275	8.5076		0.49097	0.05998	0.4913	0.059283	0.49243	59.255
50.752	1.3597	50.647	1.3507	52.383	8.7343		0.49104	0.047056	0.49133	0.062943	0.4925	58.403
50.841	1.3184	50.688	1.4341	52.49	8.6088		0.49111	0.065938	0.49136	0.056284	0.49256	57.852
50.944	1.4923	50.723	1.2824	52.602	8.5275		0.49118	0.056	0.49138	0.067216	0.49263	55.289
51.048	1.3178	50.758	1.5315	52.714	8.1497		0.49124	0.054685	0.4914	0.057072	0.49269	59.733
51.137	1.0036	50.789	1.3004	52.811	8.8048		0.49131	0.058511	0.49141	0.058617	0.49274	55.235
51.241	1.3347	50.804	1.3356	52.908	8.1417		0.49138	0.059109	0.49142	0.065981	0.49281	57.475
51.33	1.3052	50.81	1.5033	53.02	8.472		0.49144	0.057314	0.49142	0.062316	0.49286	53.249
51.433	1.3849	50.815	1.4199	53.118	7.849		0.49151	0.064878	0.49142	0.059118	0.49293	60.572
51.536	1.301	50.819	1.347	53.229	8.9284		0.49158	0.057291	0.49143	0.058088	0.49299	58.739
51.64	1.3872	50.824	1.3235	53.341	8.6583		0.49164	0.04363	0.49143	0.059686	0.49304	56.944
51.729	1.2627	50.829	1.3599	53.438	8.3936		0.49171	0.058024	0.49143	0.060789	0.4931	56.473
51.818	1.1739	50.833	1.3851	53.536	8.3242		0.49177	0.05674	0.49144	0.068932	0.49315	56.52
51.907	1.4291	50.838	1.5706	53.629	8.3311		0.49183	0.060207	0.49144	0.063967	0.4932	57.718
51.998	1.3982	50.842	1.4575	53.726	8.5078		0.4919	0.056561	0.49144	0.060059	0.49326	57.988
52.121	1.3578	50.847	1.3684	53.823	8.5475		0.49197	0.060307	0.49144	0.066627	0.4933	56.304
52.286	1.0815	50.851	1.5181	53.915	8.2993		0.49203	0.054894	0.49145	0.05585	0.49336	59.879
52.452	1.23	50.855	1.2725	54.013	8.8262		0.49208	0.051033	0.49145	0.065659	0.49342	55.526
52.647	1.3356	50.86	1.496	54.124	8.1846		0.49214	0.06213	0.49145	0.061104	0.49347	56.834
52.908	1.3484	50.865	1.3922	54.236	8.3774		0.49219	0.060786	0.49146	0.05628	0.49352	57.61
53.164	1.3673	50.87	1.2823	54.328	8.4918		0.49227	0.059029	0.49146	0.063493	0.49358	54.722
53.439	1.5205	50.875	1.4467	54.44	8.0662		0.49237	0.047018	0.49146	0.062557	0.49364	56.997
53.727	1.0392	50.879	1.4254	54.552	8.4015		0.49247	0.053471	0.49147	0.06401	0.49369	55.424
54.091	1.391	50.884	1.4585	54.649	8.1697		0.49259	0.058065	0.49147	0.051651	0.49374	59.342
54.46	1.3149	50.888	1.1769	54.746	8.7472		0.49274	0.058618	0.49147	0.058959	0.49378	58.07
54.831	1.2542	50.893	1.3434	54.844	8.5596		0.49289	0.059443	0.49148	0.061874	0.49384	56.287
55.139	1.4367	50.898	1.4098	54.956	8.2968		0.49304	0.066101	0.49148	0.055649	0.49389	55.108
55.45	1.7235	50.903	1.2679	55.053	8.123		0.4932	0.045177	0.49148	0.059821	0.49393	58.959
55.807	1.2049	50.908	1.363	55.15	8.6908		0.4934	0.060472	0.49149	0.057258	0.49398	54.389
56.119	1.2606	50.912	1.3046	55.248	8.0171		0.49359	0.057164	0.49149	0.05985	0.49404	57.457
56.496	1.4644	50.917	1.3637	55.36	8.4693		0.49378	0.054526			0.49408	55.92
56.871	1.229			55.458	8.2427		0.49393	0.062459			0.49413	53.91
57.184	1.4207			55.555	7.9465		0.49408	0.074928			0.49417	59.842
57.546	1.3917			55.652	8.8209		0.49425	0.052381			0.49422	56.639
57.908	1.2912			55.759	8.3487		0.49439	0.054804			0.49427	56.479
58.27	1.3954			55.851	8.3251		0.49455	0.063665			0.49431	58.652
58.584	1.3036			55.944	8.6455		0.49471	0.05343			0.49436	59.562
58.965	1.2429			56.051	8.7796		0.49485	0.061763			0.4944	55.029
59.277	1.5187			56.143	8.1114		0.49499	0.060501			0.49445	58.86
59.59	1.4129			56.255	8.6761		0.49514	0.056134			0.49449	52.162
59.903	1.3544			56.353	7.6889		0.49527	0.060663			0.49453	56.858
60.265	1.2939			56.45	8.381		0.49539	0.056671			0.49458	57.746
60.627	1.4728			56.557	8.5119		0.49553	0.054033			0.49462	53.428
60.939	1.2784			56.654	7.8754		0.49564	0.066023			0.49466	55.67
61.252	1.4402			56.747	8.2059		0.49575	0.061423			0.49471	54.684
61.614	1.4133			56.859	8.0606		0.49585	0.058882			0.49475	54.208
61.978	1.4251			56.951	7.9903		0.49597	0.056252			0.49479	56.334
62.358	1.2592			57.044	8.3037		0.49609	0.06403			0.49483	57.668
62.67	1.3385			57.151	8.5004		0.49618	0.055577			0.49488	58.424
63.033	1.4585			57.263	8.6119		0.49628	0.062611			0.49492	53.827
63.396	1.3575			57.36	7.9342		0.49638	0.061442			0.49496	57.53
63.71	1.1619			57.472	8.4801		0.49649	0.061953			0.495	52.483
64.023	1.5731			57.569	7.7361		0.49659	0.05474			0.49504	51.234
64.336	1.6208			57.666	7.552		0.49668	0.058191			0.49508	57.037
64.698	1.5291			57.779	8.4073		0.49677	0.063407			0.49512	55.016
65.061	1.4833			57.871	8.1095		0.49686	0.059018			0.49516	53.821
65.394	1.6038			57.964	7.9334		0.49694	0.050514			0.4952	51.751
65.709	1.4532			58.075	7.6283		0.49702	0.068389			0.49524	57.528
66.086	1.4807			58.168	8.4797		0.49709	0.070462			0.49527	52.918
66.401	1.5717			58.265	7.8002		0.49717	0.066477			0.49531	55.566
66.715	1.4521			58.362	8.1905		0.49726	0.064483			0.49535	53.115
67.095	1.3816			58.474	7.8293		0.49733	0.069722			0.49538	55.71
67.477	1.4014			58.566	8.2118		0.49739	0.063174			0.49543	53.297
67.843	1.2948			58.678	7.8561		0.49747	0.064372			0.49546	56.441
68.158	1.5185			58.775	8.3196		0.49753	0.068327			0.4955	56.824
68.525	1.3103			58.868	8.376		0.4976	0.063127			0.49554	52.518
68.84	1.2631			58.979	7.7413		0.49767	0.060065			0.49557	53.627
69.155	1.4071			59.077	7.9048		0.49774	0.060927			0.4956	53.159
69.471	1.5896			59.169	7.8358		0.4978	0.056292			0.49564	57.359
69.837	1.574			59.267	8.4548		0.49786	0.066014			0.49567	53.063
70.152	1.6035			59.364	7.8216		0.49792	0.056965			0.4957	54.888
70.518	1.2176			59.461	8.0906		0.49797	0.054914			0.49574	54.963
70.834	1.3649			59.553	8.1016		0.49802	0.061174			0.49577	57.269
71.149	1.468			59.665	8.4416		0.49807	0.069108			0.4958	56.585
71.516	1.4479			59.757	8.3407		0.49813	0.068426			0.49584	57.534
71.831	1.5936			59.852	8.4806		0.49817	0.06971			0.49588	55.481
72.146	1.659			59.992	8.178		0.49823	0.052936			0.49593	52.607
72.529	1.4949			60.147	7.7544		0.49827	0.059339			0.496	53.164
72.844	1.5424			60.362	7.8365		0.49831	0.063818			0.49607	55.563
73.16	1.5449			60.578	8.1901		0.49836	0.062946			0.49616	52.575
73.475	1.4913			60.865	7.7496		0.4984	0.06928			0.49626	55.159
73.791	1.6653			61.194	8.1306		0.49844	0.072125			0.49635	51.771
74.174	1.6595			61.506	7.6312		0.49849	0.064988			0.49646	52.43
74.555	1.5356			61.881	7.7283		0.49853	0.067054			0.49657	51.628
74.939	1.549			62.268	7.61		0.49856	0.067164			0.49667	51.728
75.324	1.6959			62.657	7.6248		0.4986	0.064833			0.49678	53.412
75.706	1.691			63.046	7.873		0.49863	0.072398			0.49687	51.358
76.09	1.5302			63.438	7.5703		0.49868	0.072145			0.49697	55.587
76.474	1.4358			63.83	8.1936		0.49872	0.066758			0.49705	51.529
76.856	1.5398			64.17	7.5955		0.49875	0.067342			0.49713	53.999
77.239	1.6347			64.512	7.9596		0.49879	0.073726			0.49722	53.576
77.57	1.6327			64.905	7.8973		0.49883	0.073514			0.49731	52.392
77.953	1.7067			65.298	7.7227		0.49886	0.066523			0.49739	51.299
78.268	1.7415			65.691	7.5616		0.4989	0.062419			0.49746	51.617
78.584	1.398			66.016	7.6085		0.49893	0.066941			0.49754	50.957
78.966	1.511			66.41	7.5111		0.49896	0.071066			0.49761	51.483
79.282	1.7338			66.803	7.5887		0.49899	0.070982			0.49769	47.883
79.6	1.8537			67.196	7.0581		0.49902	0.074196			0.49775	51.743
79.935	1.6106			67.54	7.627		0.49905	0.075708			0.49782	47.664
80.252	1.646			67.937	7.0258		0.49907	0.060777			0.49788	49.754
80.634	1.6002			68.282	7.3338		0.4991	0.065688			0.49794	47.954
80.951	1.766			68.626	7.0685		0.49912	0.075376			0.49799	49.17
81.284	1.293			68.969	7.2478		0.49914	0.080588			0.49805	47.096
81.668	1.464			69.314	6.942		0.49916	0.070019			0.4981	51.396
82.05	1.6768			69.66	7.5759		0.49919	0.071559			0.49815	47.404
82.367	1.8035			70.005	6.9875		0.49921	0.069565			0.4982	46.086
82.701	1.4266			70.35	6.7931		0.49923	0.076775			0.49826	44.673
83.035	1.6231			70.747	6.5849		0.49925	0.056214			0.49831	47.945
83.37	1.7651			71.145	7.0671		0.49927	0.063646			0.49836	44.158
83.704	1.5762			71.489	6.509		0.49929	0.072897			0.4984	46.954
84.086	1.8514			71.835	6.9211		0.49931	0.078407			0.49845	45.903
84.469	1.8363			72.232	6.7663		0.49933	0.062019			0.4985	46.079
84.852	1.686			72.629	6.7921		0.49935	0.070564			0.49854	45.723
85.185	1.4536			72.975	6.7396		0.49937	0.076737			0.49858	42.533
85.569	1.6636			73.322	6.2694		0.49938	0.068524			0.49863	45.46
85.902	1.8183			73.737	6.7008		0.4994	0.080488			0.49867	41.934
86.235	1.8183			74.083	6.1811		0.49942	0.07983			0.4987	42.994
86.571	1.8829			74.43	6.3375		0.49944	0.073296			0.49875	45.878
86.904	1.581			74.844	6.7625		0.49945	0.063192			0.49878	43.518
87.238	1.6803			75.241	6.4146		0.49947	0.072321			0.49882	45.788
87.625	1.7243			75.638	6.7492		0.49948	0.07905			0.49886	46.862
88.01	1.6938			76.035	6.9076		0.4995	0.079047			0.49889	43.475
88.394	1.6834			76.432	6.4084		0.49951	0.081857			0.49893	43.11
88.778	1.8459			76.832	6.3545
89.114	1.5828			77.249	6.7788
89.5	1.7247			77.65	6.2116
89.835	1.7307			78.001	6.0447
90.219	1.763			78.42	5.9116
90.603	1.7788			78.769	6.1776
90.939	2.0522			79.17	6.2083
91.274	1.7547			79.518	6.4308
91.611	2.0646			79.866	5.9407
91.946	1.9282			80.215	6.5087
92.331	1.7003			80.565	6.017
92.717	1.771			80.915	5.7645
93.053	1.8378			81.335	6.1209
93.438	1.9776			81.685	6.0176
93.774	1.707			82.106	5.7033
94.111	1.9034			82.455	5.9422
94.445	1.7065			82.876	5.8784
94.781	1.5121			83.226	5.6473
95.167	1.8886			83.645	5.4474
95.552	1.6558			83.996	5.8187
95.938	1.7782			84.345	5.8763
96.274	1.6071			84.697	5.4492
96.609	1.926			85.047	5.5911
96.946	1.6947			85.397	5.6679
97.331	1.6092			85.765	5.492
97.667	1.9193			86.113	5.2586
98.053	1.6976			86.462	5.4848
98.388	1.6187			86.811	5.6188
98.723	1.8199			87.16	5.3793
99.109	1.9525			87.528	5.2425
99.445	1.9036			87.948	5.0039
99.781	1.9942			88.37	5.2114
100.17	1.9204			88.721	5.1472
100.55	1.713			89.075	4.746
100.94	2.059			89.446	5.0323
101.27	1.8831			89.868	4.8245
				90.272	5.2759
				90.678	5.2312
				91.102	4.6462
				91.472	5.3562
				91.823	5.2674
				92.173	4.7441
				92.542	4.5697
				92.963	4.4368
				93.314	4.9245
				93.667	4.9045
				94.088	4.7722
				94.492	4.5592
				94.9	4.8969
				95.27	4.6451
				95.692	4.597
				96.043	4.6098
				96.395	4.7599
				96.8	4.565
				97.222	4.6759
				97.626	4.5045
				97.978	4.4497
				98.402	4.2728
				98.828	4.4055
				99.252	4.3801
				99.673	4.0567
				100.1	4.1303
				100.47	4.0125
